# Supplementary material for: Micronutrient gaps during the complementary feeding period in 6 countries in Eastern and Southern Africa: a Comprehensive Nutrient Gap Assessment
Source: Nutr Rev. 2021 Mar 8;79(Suppl 1):16–25. doi: 10.1093/nutrit/nuaa142 (PMC7947982; doi:10.1093/nutrit/nuaa142)
Supplement: nuaa142_Supplementary_Data [file nuaa142_supplementary_data.zip]

Archive with 3 entries (3 files):
- Supplemental Material - References.docx
- Supplemental Material_Eastern and Southern Africa CONGA Country Detail.xlsx
- Table S1.docx
