# Supplementary material for: Micronutrient gaps during the complementary feeding period in 6 countries in Eastern and Southern Africa: a Comprehensive Nutrient Gap Assessment
Source: Nutr Rev. 2021 Mar 8;79(Suppl 1):16–25. doi: 10.1093/nutrit/nuaa142 (PMC7947982; doi:10.1093/nutrit/nuaa142)
Supplement: nuaa142_Supplementary_Data [file nuaa142_supplementary_data.zip › Supplemental Material_Eastern and Southern Africa CONGA Country Detail.xlsx]

## Sheet: Dropdowns
Suggested Nutrient Gap Burden Weights			Implied Burden			Minimum inclusion criteria
Evidence type	Score		Burden	Score		Yes/No	Score
Biological and function markers	5		High	3		Yes	1
Nutrient adequacy of individual diets	3		Moderate	2		No	0
Nutrient adequacy of household diets	2		Low	1
Nutrient adequacy of national food supplies	1		Negligible	0
Nutrient-informative food group intake of individuals or households	1		N/A	N/A
Other	0
Geographic representation	Score
Representative of the entire geographic area of interest	5
Representative of 75–99% of the population in the geographic area of interest	4
Representative of 50–74% of the population in the geographic area of interest	3
Representative of 25–49% of the population in the geographic area of interest	2
Representative of 10–24% of the population in the geographic area of interest	1
Representative of <10% of the population in the geographic area of interest	0
Recency of data collection	Score
<3 years	5
3-4 years	4
5-6 years	3
7-8 years	2
9-10 years	1
>10 years	0
Age & sex representation	Score
Estimates for exact age and sex group of interest	5
Estimates for either a subgroup within the age and sex group of interest representing at least half of the group; or an age and sex group, at least half of which includes the age and sex group of interest	4
Estimates (1) includes the age and sex group of interest, but less than half of which includes the age and sex group of interest; or (2) is very near to but excludes the age and sex group of interest entirely	3
Household or food balance sheet estimates, less than half of which includes the age and sex group of interest	2
Estimates for an age and sex group that is similar to but excludes the age and sex group of interest entirely	1
Estimates for an age and sex group that excludes and is not near to the age and sex group of interest entirely	0
Sample size	Score
>1,000	5
500-1,000	4
300-499	3
100-299	2
50-99	1
<50	0
Based on national food supplies	0

## Sheet: Burden Criteria
CONGA STEP 2: Rate implied nutrient gap burden scores
		Implied nutrient gap burden score
Indicator	Age	Negligible	Low	Moderate	High
Biomarkers
Iron[1]
Serum ferritin (< 12 mg/l)[2]	< 5 y[3]	< 3%	3–9%	10–19%	≥ 20%
Vitamin A
Serum retinol (< 0.7 mmol/l)[4]	6–71 m	< 3%	3–9%	10–19%	≥ 20%
Zinc
Serum zinc (< 9.9 mmol/l)[5]	< 10 y	< 3%	3–9%	10–19%	≥ 20%
Folate
Serum folate (< 4.4 mg/l)	All	< 3%	3–9%	10–19%	≥ 20%
Vitamin B12
Serum B12 (< 203 mg/l)	All	< 3%	3–9%	10–19%	≥ 20%
Iodine
Urinary iodine concentration (UIC) (< 100 mg/l)	≥ 6 y[6]	< 25%	25–49%	50–74%	≥ 75%
Median UIC (mg/l)[7]	≥ 6 y	≥ 150	100–150	50–99	< 50
Total goiter rate9	6–12 y	< 3%	3–9%	10–19%	≥ 20%
Inadequate intake or availability
Iron, vitamin A, zinc, folate, vitamin B12	All	< 5%	5–14%	15–24%	≥ 25%
Calcium, niacin, thiamine, vitamin B6	All	< 5%	5–19%	20–49%	≥ 50%
Vitamin C	All	< 10%	10–29%	30–49%	≥ 50%
Nutrient-informative food group intake
Vitamin A-rich foods (past 24 hours)	6–23 m	>90%	75-90%	60-74%	<60%
Iron-rich foods (past 24 hours)	6–23 m	> 70%	60–70%	50–59%	< 50%
Household iodized salt coverage	All	> 90%	75–90%	60–74%	< 60%
Household adequately iodized salt coverage (≥ 15 ppm)	All	> 80%	65–80%	50–64%	< 50%
[1] If only iron deficiency anemia is available, use similar or lower prevalence ranges as those for iron deficiency.
[2] Various adjustments for inflammation have differing impacts on iron deficiency prevalence.15 WHO suggests iron deficiency is not prevalent when < 10% of the population is above the manufacture’s cutoff for sTfR, even in populations with serum ferritin ≥ 20%.39
[3] Cutoff is < 15 mg/l for individuals ≥ 6 y.
[4] Prevalence ranges coincide with WHO recommendations.17 Various adjustments for inflammation have different impacts on vitamin A deficiency prevalence. Unadjusted estimates are typically 11–18 percentage points higher than adjusted estimates, in areas with high inflammation.14 Retinol binding protein (RBP) is often used as surrogate for serum retinol, which may not always be appropriate, depen…
[5] Morning, non-fasting. Cutoff is 8.7 mmol/l in the afternoon, for non-fasting children.40
[6] Excluding pregnant and lactating women.
[7] To align cutoffs with comparable severity across indicators, we suggested different ranges from WHO recommendations.1 These ranges are not intended to replace WHO guidance on public health severity of iodine deficiency.

## Sheet: Certainty Criteria
CONGA STEP 6: Rate the certainty of available evidence
Low	Moderate	High
· At least one qualifying data point meeting minimum inclusion criteria in Step 1[1]	· At least one data point with a weight score[2] of 51–80 and no disagreements[3] with any data point with a weight score > 25	· At least one data point with a weight score > 80 and no disagreements with any data point with a weight score > 50
	· Or at least two data points with a weight score 25–50 and no disagreements with any data point with a weight score > 25	· Or at least two data points with a weight score > 50 and no disagreements with any data point with a weight score > 50
	· Or at least three data points meeting minimum criteria thresholds, one of which whose weight score is ≥ 15, and no disagreements with any rating
[1] Exclusion criteria include data collection more than 20 years ago, sample size < 50, geographic representation < 10% of the total population of the geographic area of interest, and highly unhealthy participants (eg, hospitalized patients).
[2] Weight scores are calculated in Step 3.
[3] A disagreement is a different implied nutrient gap burden score from Step 2.

## Sheet: Score Summaries
		Nutrient Gap Burden Rating				Certainty of Evidence Rating
Country	Nutrient	Quantitative Burden Score	Quantitative Burden Rating	Final Burden Rating	Justification for deviation	Criteria-based Certainty Rating	Final Certainty Rating	Justification for deviation
Mozambique	Iron	3	High	High		Moderate	Moderate
Mozambique	Vitamin A	2.83838	High	High		Low	Low
Mozambique	Zinc	3	High	High		Low	Low
Mozambique	Calcium	3	High	High		Low	Low
Mozambique	Iodine	3	High	High		Low	Low
Mozambique	Vitamin B12	3	High	Moderate	Other' biochemical and consumption evidence points suggest the burden is more likely moderate in size	Low	Low
Mozambique	Folate	2	Moderate	Moderate		Low	Low
Mozambique	Niacin	2	Moderate	Moderate		Low	Low
Mozambique	Thiamine	2	Moderate	Moderate		Low	Low
Mozambique	Vitamin C	0	Negligible	Negligible		Low	Low
Mozambique	Vitamin B6	0	Negligible	Negligible		Low	Low
Ethiopia	Iron	2.47368	Moderate	High	ID prevalence estimate just on the border of moderate/high burden, and sTfR estimate suggests high burden. Three other data points that meet minimum inclusion criteria suggest a high implied burden	Moderate	Moderate
Ethiopia	Vitamin A	1.58553	Moderate	Moderate		Moderate	Moderate
Ethiopia	Zinc	3	High	High		Moderate	Moderate
Ethiopia	Calcium	3	High	High		Low	Low
Ethiopia	Iodine	1	Low	Low		Moderate	Moderate
Ethiopia	Vitamin B12	3	High	Moderate	Prevalence of deficiency in WRA indicates moderate burden, and continued BF is high in Ethiopia. Burden decreased to Moderate.	Low	Low
Ethiopia	Folate	1	Low	Moderate	Prevalence of deficiency in WRA indicates moderate to high burden. Burden increased to Moderate.	Low	Low
Ethiopia	Niacin	0	Negligible	Low	Consumption and diet modelling data both indicate some sort of burden is present	Low	Low
Ethiopia	Thiamine	0	Negligible	Low	Consumption and diet modelling data both indicate some sort of burden is present	Low	Low
Ethiopia	Vitamin C	3	High	High		Low	Low
Ethiopia	Vitamin B6	0	Negligible	Negligible		Low	Low
Tanzania	Iron	3	High	High		Moderate	Moderate
Tanzania	Vitamin A	2.64486	High	High		Moderate	Moderate
Tanzania	Zinc	3	High	Moderate	Consumption data indicates a moderate burden, rather than high (flesh food consumption is only 30%)	Low	Low
Tanzania	Calcium	3	High	High		Low	Low
Tanzania	Iodine	0.351648	Negligible	Low	We classified the biochemical data for WRA indicator as 'similar' to the age group of interest, rather than 'not near too' because biochemical data for those two age groups are always very similar. Deficiency data for WRA indicates a negligible (or at the highest low) burden	Low	Low
Tanzania	Vitamin B12	2	Moderate	Moderate		Low	Low
Tanzania	Folate	0	Negligible	Negligible		Low	Low
Tanzania	Niacin	1	Low	Low		Low	Low
Tanzania	Thiamine	1	Low	Low		Low	Low
Tanzania	Vitamin C	0	Negligible	Negligible		Low	Low
Tanzania	Vitamin B6	#DIV/0!		Negligible	*Note - not data eligible for quantitative burden rating, so no quantitative burden rating available	Low	Low
Uganda	Iron	2.40741	Moderate	High	All evidence points except FBS estimates indicate a high burden	Low	Moderate	Consumption data on iron-rich foods is very recent (2016) and high agreemement between data points
Uganda	Vitamin A	2.06557	Moderate	Moderate		High	High
Uganda	Zinc	1	Low	Moderate	Recent food group consumption data from 2016 and older esimates of inadequate intake indicate at least a moderate burden.	Low	Low
Uganda	Calcium	3	High	High		Low	Low
Uganda	Iodine	0	Negligible	Negligible		Low	Low
Uganda	Vitamin B12	2	Moderate	Moderate		Low	Low
Uganda	Folate	0	Negligible	Low	Older intake data suggests at least some burden present	Low	Low
Uganda	Niacin	0	Negligible	Low	Older intake data suggests at least some burden present	Low	Low
Uganda	Thiamine	0	Negligible	Low	Older intake data suggests at least some burden present	Low	Low
Uganda	Vitamin C	0	Negligible	Low	Older intake data suggests at least some burden present	Low	Low
Uganda	Vitamin B6	0	Negligible	Negligible		Low	Low
Zambia	Iron	3	High	High		Low	Low
Zambia	Vitamin A	1.61538	Moderate	Moderate		Low	Low
Zambia	Zinc	3	High	High		Low	Low
Zambia	Calcium	3	High	High		Low	Low
Zambia	Iodine	0	Negligible	Negligible		Low	Low
Zambia	Vitamin B12	3	High	High		Low	Low
Zambia	Folate	3	High	High		Low	Low
Zambia	Niacin	1	Low	Low		Low	Low
Zambia	Thiamine	2	Moderate	Moderate		Low	Low
Zambia	Vitamin C	1	Low	Moderate	Older inadequate intake data suggests at least a moderate burden	Low	Low
Zambia	Vitamin B6	1	Low	Low		Low	Low
South Africa	Iron	1.8022	Moderate	Moderate		Moderate	Moderate
South Africa	Vitamin A	2.8022	High	High		Moderate	Moderate
South Africa	Zinc	2	Moderate	Moderate		Low	Low
South Africa	Calcium	3	High	Moderate	Recent estimates of relatively high consumption of dairy	Low	Low
South Africa	Iodine	0	Negligible	Negligible		Low	Low
South Africa	Vitamin B12	1	Low	Low		Low	Low
South Africa	Folate	3	High	High		Low	Low
South Africa	Niacin	0	Negligible	Negligible		Low	Low
South Africa	Thiamine	0	Negligible	Negligible		Low	Low
South Africa	Vitamin C	1	Low	Low		Low	Low
South Africa	Vitamin B6	0	Negligible	Negligible		Low	Low

## Sheet: Mozambique
COMPREHENSIVE NUTRIENT GAP ASSESSMENT (CONGA) WORKSHEET
	Country	Mozambique
	Assessment level	National
	Age & sex group of interest	Children 6-23 months
	Data point Insert all relevant detail on data points collected			Implied nutrient gap burden Refer to the suggested prevalence/mean ranges for implied nutrient gap burden scores			Data point detail Insert relevant detail and commentary on data point and select appropriate categories for data point descriptors										Does the data point meet inclusion criteria for the quantitative burden score?	Weighting criteria scores Automatically calculated
Nutrient	Description Include detail on type of estimate, cut-offs used (where applicable), age & sex groups, year of data collection, etc	Comment(s)	Source	Implied burden (dropdown menu)	Implied burdence score (autocalculated)	Comments	Evidence type comment	Evidence type category	Geographic representation comment	Geographic representation category	Year of data collection raw/comment	Recency of data collection category	Age & sex group raw/comment	Age & sex group category	Sample size raw/comment	Sample size category		Evidence type score	Geographic representation score	Recency of data collection score	Age & sex representation score	Sample size score	Criteria weighting
Iron	Prevalence of iron deficiency (defined as plasma ferritin <12µg/l) in children 6-59 m was found to be 19% (15% in 6-11 m and 37% in 12-23 m) in the 2012/13 National Micronutrient Survey (NMS).	•ID prevalence estimate updated to reflect only children 6-23 months. Updated estimate is 30% just for this age group (calculation = (15% + (2*37%)/3)) •Prevalence of iron deficiency anemia (defined as hemoglobin <110 g/L and plasma ferritin <12.0μg/L) found to be 17% in children 6-59 months (14% in children 6-11 mo, 34% in children 12-23 mo) in the 2012/13 NMS •Prevalence of anemia (defined as h…	•Mozambique Micronutrient Survey 2012/13 •Inquérito Nacional sobre Indicadores de Malária em Moçambique 2018; •DHS STATCompiler; •Inquérito de Indicadores de Imunização, Malária e HIV/SIDA em Moçambique - IMASIDA, 2015; •Moçambique Inquérito Demográfico e de Saúde 2011	High	3	Based on 6-23 mo not 6-59 mo	Iron deficiency prevalence	Biological and function markers	National estimate	Representative of the entire geographic area of interest	2012/13	7-8 years	6-59 mo & 6-23 mo	Estimates for exact age and sex group of interest	6-59 mo: n=917 6-23 mo: n=312	300-499	Yes	5	5	2	5	3	75
Iron	Approximately 13% of households consumed heme-rich foods daily in the 7 days prior to a CFSVA survey in 2013, but 39% did not consume any. Additionally, 0% of households considered to have ‘poor’ food security consumed heme-rich foods daily, and only 2% of those considered to have ‘acceptable’ food security consumed it daily.]	•Any household consumption of heme-rich foods in the 7 days prior to survey was 22% in 2009. So the 2013 estimate represents a decrease	•2013 WFP Comprehensive Food Security & Vulnerability Analysis (CFSVA)	N/A	N/A	No relevant criteria to reference	Household consumption estimate for consumption frequency of heme-rich foods	Other	National estimate	Representative of the entire geographic area of interest	2013	7-8 years	Household	Household or food balance sheet estimates, less than half of which includes the age and sex group of interest	>6000 HH	>1,000	No	0	5	2	2	5	0
Iron	45% of children 6–23 m consumed iron-rich foods in the past 24 h nationally in 2011		•2011 Demographic & Health Survey	High	3			Nutrient-informative food group intake of individuals or households	National estimate	Representative of the entire geographic area of interest	2011	9-10 years	6-23 mo	Estimates for exact age and sex group of interest	2854	>1,000	Yes	1	5	1	5	5	16
Iron	The amount of iron available in the food supply was estimated to be inadequate for 95% of the national population in 2011		•Beal, T., et al., Global trends in dietary micronutrient supplies and estimated prevalence of inadequate intakes. PLoS One, 2017. 12(4)	High	3			Nutrient adequacy of national food supplies	National estimate	Representative of the entire geographic area of interest	2011	9-10 years	Populaton	Household or food balance sheet estimates, less than half of which includes the age and sex group of interest	Population	Based on national food supplies	Yes	1	5	1	2	0	8
Iron	National iron supplementation coverage for children 6-59 mwas 24% per the 2011 DHS (in the week prior to survey) (15% 6-8 mo, 22% 9-11 mo, 25% 12-17 mo, 22% 18-23 mo)		•2011 Demographic & Health Survey	N/A	N/A	No relevant criteria to reference	Supplementation coverage	Other	National estimate	Representative of the entire geographic area of interest	2011	9-10 years	6-59 mo	Estimates (1) includes the age and sex group of interest, but less than half of which includes the age and sex group of interest; or (2) is very near to but excludes the age and sex group of interest entirely	9653	>1,000	No	0	5	1	3	5	0
Iron	National iron supplementation coverage 11% in children 6-59 m per the 2012/13 NMS (in the 6 m prior to survey) (11% 6-11 mo, 14% 12-23 mo)		•Mozambique Micronutrient Survey 2012/13	N/A	N/A	No relevant criteria to reference	Supplementation coverage	Other	National estimate	Representative of the entire geographic area of interest	2012/13	7-8 years	6-59 mo	Estimates (1) includes the age and sex group of interest, but less than half of which includes the age and sex group of interest; or (2) is very near to but excludes the age and sex group of interest entirely	1624	>1,000	No	0	5	2	3	5	0
Vitamin A	Prevalence of VAD (defined as retinol binding protein [RBP] <0.70 μmol/L) was 19% in children 6-59 m per the 2012/2013 NMS (14% in 6-11 mo, 25% in 12-23 m)	•VAD prevalence updated to reflect only children 6-23 months. Updated estimate is 21% (calculation = (14%+(2*25%)/3))	•Mozambique Micronutrient Survey 2012/13	High	3	Based on 6-23 mo not 6-59 mo. Using 6-59 mo this would be Moderate	Vitamin A deficiency prevalence	Biological and function markers	National estimate	Representative of the entire geographic area of interest	2012/13	7-8 years	6-59 mo & 6-23 mo	Estimates for exact age and sex group of interest	6-59 mo: n=917 6-23 mo: n=312	300-499	Yes	5	5	2	5	3	75
Vitamin A	Approximately 63% of households consumed vitamin-A rich foods in the 7 days prior to a CFSVA survey in 2013. However, consumption within households defined as having ‘poor’ food security, consumption was very infrequent.	•Any household consumption of vitamin A-rich foods in the 7 days prior to survey was 23% in 2006 an 32% in 2009, so the 2013 estimate is a large increase.	•2013 WFP Comprehensive Food Security & Vulnerability Analysis (CFSVA)	N/A	N/A	No relevant criteria to reference	Household consumption estimate for consumption frequency of vitamin A-rich foods	Other	National estimate	Representative of the entire geographic area of interest	2013	7-8 years	Household	Household or food balance sheet estimates, less than half of which includes the age and sex group of interest	>6000 HH	>1,000	No	0	5	2	2	5	0
Vitamin A	71% of children 6–23 m consumed vitamin A-rich foods in the past 24 h nationally in 2011		•2011 Demographic & Health Survey	Moderate	2			Nutrient-informative food group intake of individuals or households	National estimate	Representative of the entire geographic area of interest	2011	9-10 years	6-23 mo	Estimates for exact age and sex group of interest	2854	>1,000	Yes	1	5	1	5	5	16
Vitamin A	The amount of vitamin A available in the food supply was estimated to be inadequate for 100% of the national population in 2011		•Beal, T., et al. 2017	High	3			Nutrient adequacy of national food supplies	National estimate	Representative of the entire geographic area of interest	2011	9-10 years	Populaton	Household or food balance sheet estimates, less than half of which includes the age and sex group of interest	Population	Based on national food supplies	Yes	1	5	1	2	0	8
Vitamin A	National vitamin A supplementation coverage for children 6-59 m was 75% per the 2011 DHS (6 months prior to survey) (52% 6-8 mo, 74% 9-11 mo, 81% 12-17 mo, 77% 18-23 mo)		•2011 Demographic & Health Survey	N/A	N/A	No relevant criteria to reference	Supplementation coverage	Other	National estimate	Representative of the entire geographic area of interest	2011	9-10 years	6-59 mo	Estimates (1) includes the age and sex group of interest, but less than half of which includes the age and sex group of interest; or (2) is very near to but excludes the age and sex group of interest entirely	9653	>1,000	No	0	5	1	3	5	0
Vitamin A	National vitamin A supplementation coverage for children 6-59 m was 61% per the 2012/13 NMS (6 months pior to survey) (62% in 6-11 mo, 70% in 12-23 mo)		•Mozambique Micronutrient Survey 2012/13	N/A	N/A	No relevant criteria to reference	Supplementation coverage	Other	National estimate	Representative of the entire geographic area of interest	2012/13	7-8 years	6-59 mo	Estimates (1) includes the age and sex group of interest, but less than half of which includes the age and sex group of interest; or (2) is very near to but excludes the age and sex group of interest entirely	1624	>1,000	No	0	5	2	3	5	0
Zinc	39% children 6–23 m consumed meat, fish, or poultry in the past 24 h nationally in 2011		•2011 Demographic & Health Survey	N/A	N/A	Not an informative food group, no relevant criteria to reference	Food group proxy for zinc intake	Other	National estimate	Representative of the entire geographic area of interest	2011	9-10 years	6-23 mo	Estimates for exact age and sex group of interest	2854	>1,000	No	0	5	1	5	5	0
Zinc	The amount of zinc available in the food supply was estimated to be inadequate for 64% of the national population in 2011.		•Beal, T., et al. 2017	High	3			Nutrient adequacy of national food supplies	National estimate	Representative of the entire geographic area of interest	2011	9-10 years	Populaton	Household or food balance sheet estimates, less than half of which includes the age and sex group of interest	Population	Based on national food supplies	Yes	1	5	1	2	0	8
Calcium	Animal milk was consumed by 3% and 12% of breastfed and non-breasted children 6-23 m, respectively, and cheese, yogurt or other dairy products were consumed by 8% and 19% of breastfed and non-breastfed children 6–23 month, respectively, in the past 24 h nationally in 2011.		•2011 Demographic & Health Survey	N/A	N/A	Not an informative food group, no relevant criteria to reference	Food group proxy for calcium intake	Other	National estimate	Representative of the entire geographic area of interest	2011	9-10 years	6-23 mo	Estimates for exact age and sex group of interest	2854	>1,000	No	0	5	1	5	5	0
Calcium	The amount of calcium available in the food supply was estimated to be inadequate for 88% of the national population in 2011		•Beal, T., et al. 2017	High	3			Nutrient adequacy of national food supplies	National estimate	Representative of the entire geographic area of interest	2011	9-10 years	Populaton	Household or food balance sheet estimates, less than half of which includes the age and sex group of interest	Population	Based on national food supplies	Yes	1	5	1	2	0	8
Iodine	Reference to a recent 2011/12 national survey on UIC of WRA in several documents, however, the actual survey data unable to be located. Quoted results indicate median UIC of 97μg/L in WRA.	•Because we can't locate original survey information, this data point should only be treated qualitatively and not included in the quantitative burden score calculation		Moderate	2			Biological and function markers	National estimate	Representative of the entire geographic area of interest	2011/12	7-8 years	WRA only	Estimates for an age and sex group that excludes and is not near to the age and sex group of interest entirely	Unknown		No	5	5	2	0
Iodine	45% of households found to have iodized salt in 2011	•No data on adequacy of iodization	•2011 Demographic & Health Survey	High	3			Nutrient-informative food group intake of individuals or households	National estimate	Representative of the entire geographic area of interest	2011	9-10 years	Household	Household or food balance sheet estimates, less than half of which includes the age and sex group of interest	9237	>1,000	Yes	1	5	1	2	5	13
Vitamin B12	Prevalence of vitamin B12 deficiency (plasma B12 <150 pmol/L) was 11% in non-pregnant WRA in the 2012/13 NMS. No estimates available for children.	•No estimates available for children	•Mozambique Micronutrient Survey 2012/13	Moderate	2			Biological and function markers	National estimate	Representative of the entire geographic area of interest	2012/13	7-8 years	non-pregnant WRA only	Estimates for an age and sex group that excludes and is not near to the age and sex group of interest entirely	1031	>1,000	No	5	5	2	0	5	60
Vitamin B12	Among breastfed children 6-23 m, 39% consumed meat, fish or poultry, 3% consumed animal milk, 8% consumed other dairy, and 17% consumed eggs in the past 24 h nationally in 2011		•2011 Demographic & Health Survey	N/A	N/A	Not an informative food group, no relevant criteria to reference	Food group proxy for vitamin B12 intake	Other	National estimate	Representative of the entire geographic area of interest	2011	9-10 years	6-23 mo	Estimates for exact age and sex group of interest	2854	>1,000	No	0	5	1	5	5	0
Vitamin B12	The amount of vitamin B12 available in the food supply was estimated to be inadequate for 48% of the national population in 2011.		•Beal, T., et al. 2017	High	3			Nutrient adequacy of national food supplies	National estimate	Representative of the entire geographic area of interest	2011	9-10 years	Populaton	Household or food balance sheet estimates, less than half of which includes the age and sex group of interest	Population	Based on national food supplies	Yes	1	5	1	2	0	8
Folate	Prevalence of folate deficiency (plasma Folate <10 ηmol/L) was 2% in non-pregnant WRA in the 2012/13 NMS. No estimates available for children.	•No estimates available for children	•Mozambique Micronutrient Survey 2012/13	Negligible	0			Biological and function markers	National estimate	Representative of the entire geographic area of interest	2012/13	7-8 years	non-pregnant WRA only	Estimates for an age and sex group that excludes and is not near to the age and sex group of interest entirely	1031	>1,000	No	5	5	2	0	5	60
Folate	The amount of folate available in the food supply was estimated to be inadequate for 24% of the national population in 2011		•Beal, T., et al. 2017	Moderate	2			Nutrient adequacy of national food supplies	National estimate	Representative of the entire geographic area of interest	2011	9-10 years	Populaton	Household or food balance sheet estimates, less than half of which includes the age and sex group of interest	Population	Based on national food supplies	Yes	1	5	1	2	0	8
Niacin	39% children 6–23 m consumed meat, fish, or poultry (the highest sources of niacin) in the past 24 h nationally in 2011		•2011 Demographic & Health Survey	N/A	N/A	Not an informative food group, no relevant criteria to reference	Food group proxy for niacin intake	Other	National estimate	Representative of the entire geographic area of interest	2011	9-10 years	6-23 mo	Estimates for exact age and sex group of interest	2854	>1,000	No	0	5	1	5	5	0
Niacin	The amount of niacin available in the food supply was estimated to be inadequate for 26% of the national population in 2011		•Beal, T., et al. 2017	Moderate	2			Nutrient adequacy of national food supplies	National estimate	Representative of the entire geographic area of interest	2011	9-10 years	Populaton	Household or food balance sheet estimates, less than half of which includes the age and sex group of interest	Population	Based on national food supplies	Yes	1	5	1	2	0	8
Thiamine	74% of breastfed children 6–23 m consumed grains (whole grains contain moderate amounts of thiamine) in the past 24 h nationally in 2011		•2011 Demographic & Health Survey	N/A	N/A	Not an informative food group, no relevant criteria to reference	Food group proxy for thiamine intake	Other	National estimate	Representative of the entire geographic area of interest	2011	9-10 years	6-23 mo	Estimates for exact age and sex group of interest	2854	>1,000	No	0	5	1	5	5	0
Thiamine	The amount of thiamine available in the food supply was estimated to be inadequate for 26% of the national population in 2011		•Beal, T., et al. 2017	Moderate	2			Nutrient adequacy of national food supplies	National estimate	Representative of the entire geographic area of interest	2011	9-10 years	Populaton	Household or food balance sheet estimates, less than half of which includes the age and sex group of interest	Population	Based on national food supplies	Yes	1	5	1	2	0	8
Vitamin C	The amount of vitamin C available in the food supply was estimated to be inadequate for 1% of the national population in 2011		•Beal, T., et al. 2017	Negligible	0			Nutrient adequacy of national food supplies	National estimate	Representative of the entire geographic area of interest	2011	9-10 years	Populaton	Household or food balance sheet estimates, less than half of which includes the age and sex group of interest	Population	Based on national food supplies	Yes	1	5	1	2	0	8
Vitamin B6	The amount of vitamin B6 available in the food supply was estimated to be inadequate for 2% of the national population in 2011		•Beal, T., et al. 2017	Negligible	0			Nutrient adequacy of national food supplies	National estimate	Representative of the entire geographic area of interest	2011	9-10 years	Populaton	Household or food balance sheet estimates, less than half of which includes the age and sex group of interest	Population	Based on national food supplies	Yes	1	5	1	2	0	8

## Sheet: Ethiopia
COMPREHENSIVE NUTRIENT GAP ASSESSMENT (CONGA) WORKSHEET
	Country	Ethiopia
	Assessment level	National
	Age & sex group of interest	Children 6-23 months
	Data point Insert all relevant detail on data points collected			Implied nutrient gap burden Refer to the suggested prevalence/mean ranges for implied nutrient gap burden scores			Data point detail Insert relevant detail and commentary on data point and select appropriate categories for data point descriptors										Does the data point meet inclusion criteria for the quantitative burden score?	Weighting criteria scores Automatically calculated
Nutrient	Description Include detail on type of estimate, cut-offs used (where applicable), age & sex groups, year of data collection, etc	Comment(s)	Source	Implied burden (dropdown menu)	Implied burdence score (autocalculated)	Comments	Evidence type comment	Evidence type category	Geographic representation comment	Geographic representation category	Year of data collection raw/comment	Recency of data collection category	Age & sex group raw/comment	Age & sex group category	Sample size raw/comment	Sample size category		Evidence type score	Geographic representation score	Recency of data collection score	Age & sex representation score	Sample size score	Criteria weighting
Iron	Prevalence of iron deficiency in children 6-59 mwas assessed in two ways in the 2014/15 national micronutrient survey (NMS): by serum ferritin (deficiency defined as serum ferritin ≤12 ug/L) and by sTfR (deficiency defined as serum sTfR ≥4.4 mg/l). Prevalence using serum ferritin was 18%, and prevalence using STFR was 30%.	•No data presented for subgroups within 6-59 mo. •Estimates were also corrected for inflammation •Prevalence of iron deficiency anemia in children 6-59 mo was also assessed in the 2014/15 NMS using two criteria: with serum ferritin (defined as both serum ferritin ≤12 ug/L and hemoglobin <11g/dL) and with STFR (defined as both sTfR >4.4mg/L and hemoglobin <11g/dL). Prevalence using serum ferritin …	•2014/15 National Micronutrient Survey •2016 Demographic and Health Survey; •2011 Demographic and Health Survey	Moderate	2	Deficiency by serum ferritin used to define implied burden	Iron deficiency prevalence estimate	Biological and function markers	National	Representative of the entire geographic area of interest	2014/15	5-6 years	6-59 mo & 6-23 mo	Estimates (1) includes the age and sex group of interest, but less than half of which includes the age and sex group of interest; or (2) is very near to but excludes the age and sex group of interest entirely	1138	>1,000	Yes	5	5	3	3	5	80
Iron	22% of children 6–23 m consumed iron-rich foods in the past 24 h nationally in 2016	•Consumption of iron-rich foods was 13% in 2011, so the 2016 estimate represents an increase	•2016 Demographic and Health Survey; •2011 Demographic and Health Survey	High	3			Nutrient-informative food group intake of individuals or households	National	Representative of the entire geographic area of interest	2016	3-4 years	6-23 mo	Estimates for exact age and sex group of interest	2607	>1,000	Yes	1	5	4	5	5	19
Iron	The amount of iron available in the food supply was estimated to be inadequate for 59% of the national population in 2011		•Beal, T., et al., Global trends in dietary micronutrient supplies and estimated prevalence of inadequate intakes. PLoS One, 2017. 12(4)	High	3			Nutrient adequacy of national food supplies	National estimate	Representative of the entire geographic area of interest	2011	9-10 years	Populaton	Household or food balance sheet estimates, less than half of which includes the age and sex group of interest	Population	Based on national food supplies	Yes	1	5	1	2	0	8
Iron	Inadequate intake of iron was found in 92% of children 6-35 m in the 2011 National Food Consumption Survey (FCS)	Inadequate consumption of iron was found in 13% of women of reproductive age (WRA, aged 15-49 year) in the 2011 FCS, and excessive intake was found in 64%	•2011 Food Consumption Survey	High	3			Nutrient adequacy of individual diets	National estimate	Representative of the entire geographic area of interest	2011	9-10 years	6-35 mo	Estimates for either a subgroup within the age and sex group of interest representing at least half of the group; or an age and sex group, at least half of which includes the age and sex group of interest	6702	>1,000	Yes	3	5	1	4	5	45
Iron	An Optifood analysis using data from the 2011 national FCS for Tigray, SNNPR, Amhara and Oromia found consumption of iron was between 24-52% of RNI for children 6-12 m, but consumption was adequate in those 12-23 m		•The identification of ‘problem nutrients’ and development of Food-based Recommendations for 6-23 month old children in the regions of Tigray, Amhara, Oromia, and SNNPR, Optifood Analysis (2015)	N/A	N/A		Optifood modelling	Other	Subnational estimates in 4 regions. Amahara (27,401,000), Tigray (5,056,000), Oromia (33,682,000), SNNPR (18,276,000). Represents >85% of total population	Representative of 75–99% of the population in the geographic area of interest	2011	9-10 years	6-23 mo	Estimates for exact age and sex group of interest	2503	>1,000	No	0	4	1	5	5	0
Vitamin A	National VAD prevalence (defined as serum retinol <0.7 μmol/L) among children 6-59 m was 14% in the 2014/15 NMS (prevalence 18% in 6-11 mo, and 14% in 12-23 mo)		•2014/15 National Micronutrient Survey	Moderate	2	Applies either to 6-59 mo or 6-23 mo estimate	VAD prevalence estimate	Biological and function markers	National	Representative of the entire geographic area of interest	2014/15	5-6 years	6-59 mo & 6-23 mo	Estimates (1) includes the age and sex group of interest, but less than half of which includes the age and sex group of interest; or (2) is very near to but excludes the age and sex group of interest entirely	1148 (or 266 just for 6-23 m)	>1,000	Yes	5	5	3	3	5	80
Vitamin A	38% of children 6–23 m consumed vitamin A-rich foods in the past 24 h nationally in 2016	•Consumption of vitamin A-rich foods was 26% in 2011, so the 2016 estimate represents an increase	•2016 Demographic and Health Survey; •2011 Demographic and Health Survey	High	3			Nutrient-informative food group intake of individuals or households	National	Representative of the entire geographic area of interest	2016	3-4 years	6-23 mo	Estimates for exact age and sex group of interest	2607	>1,000	Yes	1	5	4	5	5	19
Vitamin A	The amount of vitamin A available in the food supply was estimated to be inadequate for 90% of the national population in 2011		•Beal, T., et al. 2017	High	3			Nutrient adequacy of national food supplies	National estimate	Representative of the entire geographic area of interest	2011	9-10 years	Populaton	Household or food balance sheet estimates, less than half of which includes the age and sex group of interest	Population	Based on national food supplies	Yes	1	5	1	2	0	8
Vitamin A	Inadequate intake of vitamin A in children 6-35 mo varied widely between regions, but no national estimate provided, in the 2011 FCS		•2011 Food Consumption Survey	N/A	N/A		No actual estimate provided	Nutrient adequacy of individual diets	National estimate	Representative of the entire geographic area of interest	2011	9-10 years	6-35 mo	Estimates for either a subgroup within the age and sex group of interest representing at least half of the group; or an age and sex group, at least half of which includes the age and sex group of interest	6702	>1,000	Yes	3	5	1	4	5	45
Vitamin A	Inadequate intake of vitamin A in WRA found to be 82% in the 2011 FCS		•2011 Food Consumption Survey	High	3			Nutrient adequacy of individual diets	National estimate	Representative of the entire geographic area of interest	2011	9-10 years	WRA	Estimates for an age and sex group that excludes and is not near to the age and sex group of interest entirely	7908	>1,000	No	3	5	1	0	5	33
Vitamin A	An Optifood analysis using data from the 2011 national FCS for Tigray, SNNPR, Amhara and Oromia did not identify vitamin A to be a problem nutrient for children 6-23 m		•The identification of ‘problem nutrients’ and development of Food-based Recommendations for 6-23 month old children in the regions of Tigray, Amhara, Oromia, and SNNPR, Optifood Analysis (2015)	N/A	N/A		Optifood modelling	Other	Subnational estimates in 4 regions. Amahara (27,401,000), Tigray (5,056,000), Oromia (33,682,000), SNNPR (18,276,000). Represents >85% of total population	Representative of 75–99% of the population in the geographic area of interest	2011	9-10 years	6-23 mo	Estimates for exact age and sex group of interest	2503	>1,000	No	0	4	1	5	5	0
Vitamin A	National VAS coverage for children 6-59 m was 45% in 2016 (in the previous 6 months) (33% in 6-8mo, 46% in 9-11 mo, 51% in 12-17 mo, 46% in 18-23 mo)	•VAS coverage was 53% in 2011, so the 2016 estimate represents a decrease	•2016 Demographic and Health Survey; •2011 Demographic and Health Survey	N/A	N/A		VAS coverage	Other	National	Representative of the entire geographic area of interest	2016	3-4 years	6-59 mo & 6-23 mo	Estimates for exact age and sex group of interest	6-59mo: n=9,218 6-23mo: n=3,075	>1,000	No	0	5	4	5	5	0
Zinc	Prevalence of zinc deficiency (defined as serum zinc <70 μg/dL) was 35% in children 6-59 mo in the 2014/15 NMS.	•No data available for subgroups within 6-59 months •Prevalence of zinc deficiency (defined as serum zinc <70 μg/d) was 36% in school-aged children 5-14 years old and 34% in non-pregnant WRA in the 2014/15 NMS.	•2014/15 National Micronutrient Survey	High	3		Zinc deficiency prevalence	Biological and function markers	Natonal	Representative of the entire geographic area of interest	2014/15	5-6 years	6-59 mo	Estimates (1) includes the age and sex group of interest, but less than half of which includes the age and sex group of interest; or (2) is very near to but excludes the age and sex group of interest entirely	1132	>1,000	Yes	5	5	3	3	5	80
Zinc	Inadequate intake of zinc was found in >95% of children 6-35 m in Tigray, SNNPR and Oromia in the 2011 FCS	•No national estimate was reported for children •Inadequate consumption of zinc was found in 50% of women aged 15-49 y in the 2011 FCS	•2011 Food Consumption Survey	High	3			Nutrient adequacy of individual diets	Subnational estimate provided: Tigray (5,056,000), Oromia (33,682,000), SNNPR (18,276,000). Represents ~60% of population	Representative of 50–74% of the population in the geographic area of interest	2011	9-10 years	6-35 mo	Estimates for either a subgroup within the age and sex group of interest representing at least half of the group; or an age and sex group, at least half of which includes the age and sex group of interest	6702	>1,000	Yes	3	3	1	4	5	39
Zinc	The amount of zinc available in the food supply was estimated to be inadequate for 71% of the national population in 2011		•Beal, T., et al. 2017	High	3			Nutrient adequacy of national food supplies	National estimate	Representative of the entire geographic area of interest	2011	9-10 years	Populaton	Household or food balance sheet estimates, less than half of which includes the age and sex group of interest	Population	Based on national food supplies	Yes	1	5	1	2	0	8
Zinc	8% children 6–23 m consumed meat, fish, or poultry in the past 24 h nationally in 2016		•2016 Demographic and Health Survey; •2011 Demographic and Health Survey	N/A	N/A	Not an informative food group, no relevant criteria to reference	Food group proxy for zinc intake	Other	National	Representative of the entire geographic area of interest	2016	3-4 years	6-23 mo	Estimates for exact age and sex group of interest	2607	>1,000	No	0	5	4	5	5	0
Zinc	An Optifood analysis using data from the 2011 national FCS for Tigray, SNNPR, Amhara and Oromia found consumption of zinc was inadequate for all children 6-23 m(ranged between 22 and 60% of RNI).		•The identification of ‘problem nutrients’ and development of Food-based Recommendations for 6-23 month old children in the regions of Tigray, Amhara, Oromia, and SNNPR, Optifood Analysis (2015)	N/A	N/A		Optifood modelling	Other	Subnational estimates in 4 regions. Amahara (27,401,000), Tigray (5,056,000), Oromia (33,682,000), SNNPR (18,276,000). Represents >85% of total population	Representative of 75–99% of the population in the geographic area of interest	2011	9-10 years	6-23 mo	Estimates for exact age and sex group of interest	2503	>1,000	No	0	4	1	5	5	0
Calcium	The amount of calcium available in the food supply was estimated to be inadequate for 86% of the national population in 2011		•Beal, T., et al. 2017	High	3			Nutrient adequacy of national food supplies	National estimate	Representative of the entire geographic area of interest	2011	9-10 years	Populaton	Household or food balance sheet estimates, less than half of which includes the age and sex group of interest	Population	Based on national food supplies	Yes	1	5	1	2	0	8
Calcium	Animal milk was consumed by 16% of breastfed children 6-23 m and cheese, yogurt or other milk products were consumed by 25% of breastfed children 6–23 m the past 24 h nationally in 2016.		•2016 Demographic and Health Survey; •2011 Demographic and Health Survey	N/A	N/A	Not an informative food group, no relevant criteria to reference	Food group proxy for calcium intake	Other	National	Representative of the entire geographic area of interest	2016	3-4 years	6-23 mo	Estimates for exact age and sex group of interest	2607	>1,000	No	0	5	4	5	5	0
Calcium	An Optifood analysis using data from the 2011 national FCS for Tigray, SNNPR, Amhara and Oromia found consumption of calcium was between 80-95% of RNI in most children 6-23 m		•The identification of ‘problem nutrients’ and development of Food-based Recommendations for 6-23 month old children in the regions of Tigray, Amhara, Oromia, and SNNPR, Optifood Analysis (2015)	N/A	N/A		Optifood modelling	Other	Subnational estimates in 4 regions. Amahara (27,401,000), Tigray (5,056,000), Oromia (33,682,000), SNNPR (18,276,000). Represents >85% of total population	Representative of 75–99% of the population in the geographic area of interest	2011	9-10 years	6-23 mo	Estimates for exact age and sex group of interest	2503	>1,000	No	0	4	1	5	5	0
Iodine	National prevalence of iodine deficiency (defined as UIC <100 μg/L) found to be 48% in school-aged children 5-14 y in the 2014/15 NMS. Median UIC was 104.0 ug/L.	•No estimates available for children under 5 •National prevalence of iodine deficiency (defined as UIC <100 μg/L) found to be 52% in WRA in the 2014/15 NMS	•2014/15 National Micronutrient Survey	Low	1	Low for both % and Median	Iodine deficiency prevalence	Biological and function markers	National	Representative of the entire geographic area of interest	2014/15	5-6 years	Aged 5-14 years	Estimates for an age and sex group that is similar to but excludes the age and sex group of interest entirely	1663	>1,000	Yes	5	5	3	1	5	70
Iodine	89% of households found to have iodized salt in 2016	•No estimate of adequacy available	•2016 Demographic and Health Survey; •2011 Demographic and Health Survey	Low	1			Nutrient-informative food group intake of individuals or households	National	Representative of the entire geographic area of interest	2016	3-4 years	Household	Household or food balance sheet estimates, less than half of which includes the age and sex group of interest	8993	>1,000	Yes	1	5	4	2	5	16
Vitamin B12	Prevalence of vitamin B12 deficiency (defined as serum B12 <203 pg/ml) found to be 15% in WRA in the 2014/15 NMS	•No estimates available for children	•2014/15 National Micronutrient Survey	Moderate	2		Vitamin B12 deficiency prevalence	Biological and function markers	National	Representative of the entire geographic area of interest	2014/15	5-6 years	WRA	Estimates for an age and sex group that excludes and is not near to the age and sex group of interest entirely	1619	>1,000	No	5	5	3	0	5	65
Vitamin B12	The amount of vitamin B12 available in the food supply was estimated to be inadequate for 40% of the national population in 2011		•Beal, T., et al. 2017	High	3			Nutrient adequacy of national food supplies	National estimate	Representative of the entire geographic area of interest	2011	9-10 years	Populaton	Household or food balance sheet estimates, less than half of which includes the age and sex group of interest	Population	Based on national food supplies	Yes	1	5	1	2	0	8
Vitamin B12	Among breastfed children 6-23 m, 8% of children 6-23 months consumed meat, fish or poultry, 16% consumed animal milk, 25% consumed other dairy products, and 17% consumed eggs in the past 24 h nationally in 2016		•2016 Demographic and Health Survey	N/A	N/A	Not an informative food group, no relevant criteria to reference	Food group proxy for vitamin B12 intake	Other	National	Representative of the entire geographic area of interest	2016	3-4 years	6-23 mo	Estimates for exact age and sex group of interest	2607	>1,000	No	0	5	4	5	5	0
Vitamin B12	An Optifood analysis using data from the 2011 FCS for Tigray, SNNPR, Amhara and Oromia found consumption of vitamin B12 was adequate for nearly all children		•The identification of ‘problem nutrients’ and development of Food-based Recommendations for 6-23 month old children in the regions of Tigray, Amhara, Oromia, and SNNPR, Optifood Analysis (2015)	N/A	N/A		Optifood modelling	Other	Subnational estimates in 4 regions. Amahara (27,401,000), Tigray (5,056,000), Oromia (33,682,000), SNNPR (18,276,000). Represents >85% of total population	Representative of 75–99% of the population in the geographic area of interest	2011	9-10 years	6-23 mo	Estimates for exact age and sex group of interest	2503	>1,000	No	0	4	1	5	5	0
Folate	Prevalence of folate deficiency was assessed in non-pregnant WRA in the 2014/15 NMS via both RBC folate concentration and serum folate concentration: prevalence as measured by RBC folate (defined as <340 nmol/L) was 32% and prevalence as measured by serum folate (defined as<6.8 nmol/L) was 17%	•RBC folate estimate a better indicator of long term deficiency •No estimates available for children	•2014/15 National Micronutrient Survey	High	3	Based on RBC folate	Folate deficiency prevalence	Biological and function markers	National	Representative of the entire geographic area of interest	2014/15	5-6 years	WRA	Estimates for an age and sex group that excludes and is not near to the age and sex group of interest entirely	1647	>1,000	No	5	5	3	0	5	65
Folate	The amount of folate available in the food supply was estimated to be inadequate for 7% of the national population estimated in 2011		•Beal, T., et al. 2017	Low	1			Nutrient adequacy of national food supplies	National estimate	Representative of the entire geographic area of interest	2011	9-10 years	Populaton	Household or food balance sheet estimates, less than half of which includes the age and sex group of interest	Population	Based on national food supplies	Yes	1	5	1	2	0	8
Folate	An Optifood analysis using data from the 2011 national FCS for Tigray, SNNPR, Amhara and Oromia found consumption of folate was inadequate for some children 6-23 m (intake ranged between 70 and 88% of RNI), and adequate for others		•The identification of ‘problem nutrients’ and development of Food-based Recommendations for 6-23 month old children in the regions of Tigray, Amhara, Oromia, and SNNPR, Optifood Analysis (2015)	N/A	N/A		Optifood modelling	Other	Subnational estimates in 4 regions. Amahara (27,401,000), Tigray (5,056,000), Oromia (33,682,000), SNNPR (18,276,000). Represents >85% of total population	Representative of 75–99% of the population in the geographic area of interest	2011	9-10 years	6-23 mo	Estimates for exact age and sex group of interest	2503	>1,000	No	0	4	1	5	5	0
Niacin	The amount of niacin available in the food supply estimated to be inadequate for 2% of the national population in 2011		•Beal, T., et al. 2017	Negligible	0			Nutrient adequacy of national food supplies	National estimate	Representative of the entire geographic area of interest	2011	9-10 years	Populaton	Household or food balance sheet estimates, less than half of which includes the age and sex group of interest	Population	Based on national food supplies	Yes	1	5	1	2	0	8
Niacin	8% children 6–23 months consumed meat, fish, or poultry (the highest sources of niacin) in the past 24 h nationally in 2016		•2016 Demographic and Health Survey	N/A	N/A	Not an informative food group, no relevant criteria to reference	Food group proxy for niacin intake	Other	National	Representative of the entire geographic area of interest	2016	3-4 years	6-23 mo	Estimates for exact age and sex group of interest	2607	>1,000	No	0	5	4	5	5	0
Niacin	An Optifood analysis using data from the 2011 national FCS for Tigray, SNNPR, Amhara and Oromia found consumption of niacin was inadequate for most children (ranged between 44 and 90% of RNI), but not all		•The identification of ‘problem nutrients’ and development of Food-based Recommendations for 6-23 month old children in the regions of Tigray, Amhara, Oromia, and SNNPR, Optifood Analysis (2015)	N/A	N/A		Optifood modelling	Other	Subnational estimates in 4 regions. Amahara (27,401,000), Tigray (5,056,000), Oromia (33,682,000), SNNPR (18,276,000). Represents >85% of total population	Representative of 75–99% of the population in the geographic area of interest	2011	9-10 years	6-23 mo	Estimates for exact age and sex group of interest	2503	>1,000	No	0	4	1	5	5	0
Thiamine	The amount of thiamine available in the food supply estimated to be inadequate for 1% of the national population in 2011		•Beal, T., et al. 2017	Negligible	0			Nutrient adequacy of national food supplies	National estimate	Representative of the entire geographic area of interest	2011	9-10 years	Populaton	Household or food balance sheet estimates, less than half of which includes the age and sex group of interest	Population	Based on national food supplies	Yes	1	5	1	2	0	8
Thiamine	56% of breastfed children 6–23 m consumed grains (whole grains contain moderate amounts of thiamine) in the past 24 h nationally in 2016	•Consumption of grains was 66% in 2011 and 70% in 2005, so the 2016 data represents a decrease	•2016 Demographic and Health Survey	N/A	N/A	Not an informative food group, no relevant criteria to reference	Food group proxy for thiamine intake	Other	National	Representative of the entire geographic area of interest	2016	3-4 years	6-23 mo	Estimates for exact age and sex group of interest	2607	>1,000	No	0	5	4	5	5	0
Thiamine	An Optifood analysis using data from the 2011 national FCS for Tigray, SNNPR, Amhara and Oromia found consumption of thiamine was inadequate for children in some regions, but not all (and was never lower than 66% of RNI)		•The identification of ‘problem nutrients’ and development of Food-based Recommendations for 6-23 month old children in the regions of Tigray, Amhara, Oromia, and SNNPR, Optifood Analysis (2015)	N/A	N/A		Optifood modelling	Other	Subnational estimates in 4 regions. Amahara (27,401,000), Tigray (5,056,000), Oromia (33,682,000), SNNPR (18,276,000). Represents >85% of total population	Representative of 75–99% of the population in the geographic area of interest	2011	9-10 years	6-23 mo	Estimates for exact age and sex group of interest	2503	>1,000	No	0	4	1	5	5	0
Vitamin C	The amount of vitamin C available in the food supply estimated to be inadequate for 60% of the national population in 2011.		•Beal, T., et al. 2017	High	3			Nutrient adequacy of national food supplies	National estimate	Representative of the entire geographic area of interest	2011	9-10 years	Populaton	Household or food balance sheet estimates, less than half of which includes the age and sex group of interest	Population	Based on national food supplies	Yes	1	5	1	2	0	8
Vitamin C	A small 2010 study in 2 villages found median intake of vitamin C found to be well below estimated needs in children 12-23 m		•Baye, K., et al., 2013.	N/A	N/A			Other	Conducted in one district (Goblafto in North Wollo Zone)	Representative of <10% of the population in the geographic area of interest	2010	9-10 years	12-23 mo	Estimates for either a subgroup within the age and sex group of interest representing at least half of the group; or an age and sex group, at least half of which includes the age and sex group of interest	138	100-299	No	0	0	1	4	2	0
Vitamin B6	The amount of vitamin B6 available in the food supply estimated to be inadequate for 0% of the national population in 2011.		•Beal, T., et al. 2017	Negligible	0			Nutrient adequacy of national food supplies	National estimate	Representative of the entire geographic area of interest	2011	9-10 years	Populaton	Household or food balance sheet estimates, less than half of which includes the age and sex group of interest	Population	Based on national food supplies	Yes	1	5	1	2	0	8
Vitamin B6	An Optifood analysis using data from the 2011 national FCS for Tigray, SNNPR, Amhara and Oromia found consumption of vitamin B6 was adequate for nearly all children		•The identification of ‘problem nutrients’ and development of Food-based Recommendations for 6-23 month old children in the regions of Tigray, Amhara, Oromia, and SNNPR, Optifood Analysis (2015)	N/A	N/A		Optifood modelling	Other	Subnational estimates in 4 regions. Amahara (27,401,000), Tigray (5,056,000), Oromia (33,682,000), SNNPR (18,276,000). Represents >85% of total population	Representative of 75–99% of the population in the geographic area of interest	2011	9-10 years	6-23 mo	Estimates for exact age and sex group of interest	2503	>1,000	No	0	4	1	5	5	0

## Sheet: Tanzania
COMPREHENSIVE NUTRIENT GAP ASSESSMENT (CONGA) WORKSHEET
	Country	Tanzania
	Assessment level	National
	Age & sex group of interest	Children 6-23 months
	Data point Insert all relevant detail on data points collected			Implied nutrient gap burden Refer to the suggested prevalence/mean ranges for implied nutrient gap burden scores			Data point detail Insert relevant detail and commentary on data point and select appropriate categories for data point descriptors										Does the data point meet inclusion criteria for the quantitative burden score?	Weighting criteria scores Automatically calculated
Nutrient	Description Include detail on type of estimate, cut-offs used (where applicable), age & sex groups, year of data collection, etc	Comment(s)	Source	Implied burden (dropdown menu)	Implied burdence score (autocalculated)	Comments	Evidence type comment	Evidence type category	Geographic representation comment	Geographic representation category	Year of data collection raw/comment	Recency of data collection category	Age & sex group raw/comment	Age & sex group category	Sample size raw/comment	Sample size category		Evidence type score	Geographic representation score	Recency of data collection score	Age & sex representation score	Sample size score	Criteria weighting
Iron	National iron deficiency prevalence (defined as sTfR > 8.3 μg/mL) was 35% and 42% among children 6-59 m and 6–23 m, respectively, in 2010.	•National prevalence of anemia (defined as hemoglobin <11g/dL) was found to be 58% among children 6-59 months in 2015/16 (78% in 6-8 mo, 81% in 9-11 mo, 79% in 12-17 mo, 67% in 18-23 mo), ( no change noted between 2010 and 2015/16)	•Micronutrients: Results of the 2010 Tanzania Demographic & Health Survey •2015/16 Demographic & Health Survey;	High	3	High for either age grouping	Iron deficiency prevalence estimate	Biological and function markers	National estimate	Representative of the entire geographic area of interest	2010	9-10 years	6-59 mo & 6-23 mo	Estimates for exact age and sex group of interest	6-59mo: n=6397; 6-23mo: n=2,162	>1,000	Yes	5	5	1	5	5	80
Iron	36% of children 6–23 m consumed iron-rich foods in the past 24 h nationally in 2015-2016	•Iron-rich food consumption was 39% in 2010, so very little change through time	•2015/16 Demographic & Health Survey; •2010 Demographic & Health Survey	High	3			Nutrient-informative food group intake of individuals or households	National estimate	Representative of the entire geographic area of interest	2015/16	3-4 years	6-23 mo	Estimates for exact age and sex group of interest	2983	>1,000	Yes	1	5	4	5	5	19
Iron	The amount of iron available in the food supply was estimated to be inadequate for 56% of the national population in 2011	•The availability of iron in the food supply is inadequate for 19% of the population when considering 100% adherence to fortiication legislation in 2011, but 94% when assuming 0% adherence to fortificaiton legislation. The estimate considered here assumed 50% adherence to fortification legislation.	•Beal, T., et al., Global trends in dietary micronutrient supplies and estimated prevalence of inadequate intakes. PLoS One, 2017. 12(4)	High	3			Nutrient adequacy of national food supplies	National estimate	Representative of the entire geographic area of interest	2011	9-10 years	Populaton	Household or food balance sheet estimates, less than half of which includes the age and sex group of interest	Population	Based on national food supplies	Yes	1	5	1	2	0	8
Vitamin A	National VAD prevalence (defined as RBP <0.825 μmol/L) was 33% among children 6-59 and 33% in children 6-23 months (after adjustment for CRP) in 2010		•Micronutrients: Results of the 2010 Tanzania Demographic & Health Survey	High	3	High for either age grouping	VAD prevalence estimate	Biological and function markers	National estimate	Representative of the entire geographic area of interest	2010	9-10 years	6-59 mo & 6-23 mo	Estimates for exact age and sex group of interest	6-59mo: n=6294; 6-23mo: n=2,117	>1,000	Yes	5	5	1	5	5	80
Vitamin A	76% of children 6–23 m consumed vitamin A-rich foods in the past 24 h nationally in 2015-2016	•Vitamin A-rich food consumption was 79% in 2010, so little change through time	•2015/16 Demographic & Health Survey; •2010 Demographic & Health Survey	Low	1			Nutrient-informative food group intake of individuals or households	National estimate	Representative of the entire geographic area of interest	2015/16	3-4 years	6-23 mo	Estimates for exact age and sex group of interest	2983	>1,000	Yes	1	5	4	5	5	19
Vitamin A	The amount of vitamin A available in the food supply was estimated to be inadequate for 77% of the national population in 2011	•The availability of vitamin A in the food supply is inadequate for 71% of the population when considering 100% adherence to fortiication legislation in 2011, but 84% when assuming 0% adherence to fortificaiton legislation. The estimate considered here assumed 50% adherence to fortification legislation.	•Beal, T., et al., 2017	High	3			Nutrient adequacy of national food supplies	National estimate	Representative of the entire geographic area of interest	2011	9-10 years	Populaton	Household or food balance sheet estimates, less than half of which includes the age and sex group of interest	Population	Based on national food supplies	Yes	1	5	1	2	0	8
Vitamin A	Nationally, the proportion of children 6–59 m receiving vitamin A supplements in the past 6 months was 41% in 2015-2016 (40% in 6-8 mo, 62% in 9-11 mo, 69% in 12-17mo, 66% in 18-23 mo)	•VAS coverage was 61% in 2010, so the 2015/16 figure represents a decrease	•2015/16 Demographic & Health Survey; •2010 Demographic & Health Survey	N/A	N/A		VAS coverage	Other	National estimate	Representative of the entire geographic area of interest	2015/16	3-4 years	6-59 mo & 6-23 mo	Estimates for exact age and sex group of interest	6-59mo: n=6824; 6-23mo: n=2,337	>1,000	No	0	5	4	5	5	0
Zinc	The amount of zinc available in the food supply was estimated to be inadequate for 27% of the national population in 2011.	•The availability of zinc in the food supply is inadequate for 0% of the population when considering 100% adherence to fortiication legislation in 2011, but 55% when assuming 0% adherence to fortificaiton legislation. The estimate considered here assumed 50% adherence to fortification legislation.	•Beal, T., et al., 2017	High	3			Nutrient adequacy of national food supplies	National estimate	Representative of the entire geographic area of interest	2011	9-10 years	Populaton	Household or food balance sheet estimates, less than half of which includes the age and sex group of interest	Population	Based on national food supplies	Yes	1	5	1	2	0	8
Zinc	Among children 6–23 m, only 30% consumed meat, fish, or poultry in the past 24 h nationally in 2015-2016		•2015/16 Demographic & Health Survey	N/A	N/A		Food group proxy for zinc intake	Other	National estimate	Representative of the entire geographic area of interest	2015/16	3-4 years	6-23 mo	Estimates for exact age and sex group of interest	2983	>1,000	No	0	5	4	5	5	0
Calcium	The amount of calcium available in the food supply estimated to be inadequate for 83% of the national population in 2011.		•Beal, T., et al., 2017	High	3			Nutrient adequacy of national food supplies	National estimate	Representative of the entire geographic area of interest	2011	9-10 years	Populaton	Household or food balance sheet estimates, less than half of which includes the age and sex group of interest	Population	Based on national food supplies	Yes	1	5	1	2	0	8
Calcium	Animal milk was consumed by 17% and 19% of breastfed and non-breastfed children 6-23 m, respectively, and cheese, yogurt or other milk products were consumed by 8% and 9%, respectively, in the past 24 h nationally in 2015-2016		•2015/16 Demographic & Health Survey	N/A	N/A		Food group proxy for calcium intake	Other	National estimate	Representative of the entire geographic area of interest	2015/16	3-4 years	6-23 mo	Estimates for exact age and sex group of interest	2983	>1,000	No	0	5	4	5	5	0
Iodine	National prevalence of iodine deficiency (defined as urinary iodine concentration < 100μg/L) was 34% in all WRA. Median UIC was 180 μg/L.	•Deficiency in in breastfeeding WRA (defined as UIC <100 μg/L) was 45% and deficiency in pregnant women WRA (defined as UIC < 150μg/L) was 45% 2015/16. •Overall median UIC in WRA was 180μg/L. Median UIC was 171μg/L in pregnant WRA and 123μg/L in breastfeeding WRA.	•2015/16 Demographic & Health Survey	Negligible	0			Biological and function markers	National estimate	Representative of the entire geographic area of interest	2015/16	3-4 years	WRA 15-49 y	Estimates for an age and sex group that is similar to but excludes the age and sex group of interest entirely	4119	>1,000	Yes	5	5	4	1	5	75
Iodine	Nationally, 61% of households with children 6-59 mo had iodized salt in 2015-2016 (no assessment of adequacy)	•An analysis of 2015 survey data (source unknown) found that 68% of households had adequately iodized salt in Tanzania. But it is unclear if this data is from the DHS sample or another survey.	•2015/16 Demographic & Health Survey •Knowles, J.M., et al., Household Coverage with Adequately Iodized Salt Varies Greatly between Countries and by Residence Type and Socioeconomic Status within Countries: Results from 10 National Coverage Surveys. J Nutr, 2017. 147(5): p. 1004S-1014S.	Moderate	2			Nutrient-informative food group intake of individuals or households	National estimate	Representative of the entire geographic area of interest	2015/16	3-4 years	HH	Household or food balance sheet estimates, less than half of which includes the age and sex group of interest	8206	>1,000	Yes	1	5	4	2	5	16
Vitamin B12	The amount of vitamin B12 available in the food supply estimated to be inadequate for 24% of the national population in 2011.	•The availability of vitamin B12 in the food supply is inadequate for 11% of the population when considering 100% adherence to fortiication legislation in 2011, but 36% when assuming 0% adherence to fortificaiton legislation. The estimate considered here assumed 50% adherence to fortification legislation.	•Beal, T., et al., 2017	Moderate	2			Nutrient adequacy of national food supplies	National estimate	Representative of the entire geographic area of interest	2011	9-10 years	Populaton	Household or food balance sheet estimates, less than half of which includes the age and sex group of interest	Population	Based on national food supplies	Yes	1	5	1	2	0	8
Vitamin B12	Animal source food consumption infrequent. Among children 6–23 m, only 30% consumed meat, fish, or poultry, 17% consumed animal milk, 8% consumed other dairy products, and 7% consumed eggs in the past 24 h nationally in 2015-2016		•2015/16 Demographic & Health Survey	N/A	N/A		Food group proxy for vitamin B12 intake	Other	National estimate	Representative of the entire geographic area of interest	2015/16	3-4 years	6-23 mo	Estimates for exact age and sex group of interest	2983	>1,000	No	0	5	4	5	5	0
Folate	The amount of folate available in the food supply estimated to be inadequate for 0% of the national population in 2011		•Beal, T., et al., 2017	Negligible	0			Nutrient adequacy of national food supplies	National estimate	Representative of the entire geographic area of interest	2011	9-10 years	Populaton	Household or food balance sheet estimates, less than half of which includes the age and sex group of interest	Population	Based on national food supplies	Yes	1	5	1	2	0	8
Niacin	The amount of niacin available in the food supply estimated to be inadequate for 8% of the national population in 2011		•Beal, T., et al., 2017	Low	1			Nutrient adequacy of national food supplies	National estimate	Representative of the entire geographic area of interest	2011	9-10 years	Populaton	Household or food balance sheet estimates, less than half of which includes the age and sex group of interest	Population	Based on national food supplies	Yes	1	5	1	2	0	8
Niacin	30% of children 6–23 m consumed meat, fish, or poultry (the highest sources of niacin) in the past 24 h nationally in 2015-2016		•2015/16 Demographic & Health Survey	N/A	N/A		Food group proxy for niacin intake	Other	National estimate	Representative of the entire geographic area of interest	2015/16	3-4 years	6-23 mo	Estimates for exact age and sex group of interest	2983	>1,000	No	0	5	4	5	5	0
Thiamine	The amount of thiamine available in the food supply estimated to be inadequate for 13% of the national population in 2011.		•Beal, T., et al., 2017	Low	1			Nutrient adequacy of national food supplies	National estimate	Representative of the entire geographic area of interest	2011	9-10 years	Populaton	Household or food balance sheet estimates, less than half of which includes the age and sex group of interest	Population	Based on national food supplies	Yes	1	5	1	2	0	8
Thiamine	83% of children 6–23 m consumed grains (whole grains contain moderate amounts of thiamine) in the past 24 h nationally in 2015-2016		•2015/16 Demographic & Health Survey	N/A	N/A		Food group proxy for thiamine intake	Other	National estimate	Representative of the entire geographic area of interest	2015/16	3-4 years	6-23 mo	Estimates for exact age and sex group of interest	2983	>1,000	No	0	5	4	5	5	0
Vitamin C	The amount of vitamin C available in the food supply estimated to be inadequate for 1% of the national population in 2011		•Beal, T., et al., 2017	Negligible	0			Nutrient adequacy of national food supplies	National estimate	Representative of the entire geographic area of interest	2011	9-10 years	Populaton	Household or food balance sheet estimates, less than half of which includes the age and sex group of interest	Population	Based on national food supplies	Yes	1	5	1	2	0	8
Vitamin B6	The amount of vitamin B6 available in the food supply estimated to be inadequate for 0% of the national population in 2011		•Beal, T., et al., 2017	Negligible	0			Nutrient adequacy of national food supplies	National estimate	Representative of the entire geographic area of interest	2011	9-10 years	Populaton	Household or food balance sheet estimates, less than half of which includes the age and sex group of interest	Population	Based on national food supplies	Yes	1	5	1	2	0	8

## Sheet: Uganda
COMPREHENSIVE NUTRIENT GAP ASSESSMENT (CONGA) WORKSHEET
	Country	Uganda
	Assessment level	National
	Age & sex group of interest	Children 6-23 months
	Data point Insert all relevant detail on data points collected			Implied nutrient gap burden Refer to the suggested prevalence/mean ranges for implied nutrient gap burden scores			Data point detail Insert relevant detail and commentary on data point and select appropriate categories for data point descriptors										Does the data point meet inclusion criteria for the quantitative burden score?	Weighting criteria scores Automatically calculated
Nutrient	Description Include detail on type of estimate, cut-offs used (where applicable), age & sex groups, year of data collection, etc	Comment(s)	Source	Implied burden (dropdown menu)	Implied burdence score (autocalculated)	Comments	Evidence type comment	Evidence type category	Geographic representation comment	Geographic representation category	Year of data collection raw/comment	Recency of data collection category	Age & sex group raw/comment	Age & sex group category	Sample size raw/comment	Sample size category		Evidence type score	Geographic representation score	Recency of data collection score	Age & sex representation score	Sample size score	Criteria weighting
Iron	National prevalence of anemia (defined as haemoglobin <11g/dL) in children 6-59 months was 53% in 2016 (with prevalence >70% in children 6-23 months)	•National prevalence in children 6-59 mo was 49% in 2011	•2016 Demographic & Health Survey •2011 Demographic & Health Survey	N/A	N/A			Other	National	Representative of the entire geographic area of interest	2016	3-4 years	6-59 mo & 6-23 mo	Estimates for exact age and sex group of interest	6-23mo: 1,538 6-59 mo: 4,740	>1,000	No	0	5	4	5	5	0
Iron	40% of children 6–23 months consumed iron-rich foods in the past 24 h nationally in 2016	•Consumption of iron-rich foods was 34% in 2011	•2016 Demographic & Health Survey •2011 Demographic & Health Survey	High	3			Nutrient-informative food group intake of individuals or households	National	Representative of the entire geographic area of interest	2016	3-4 years	6-23 mo	Estimates for exact age and sex group of interest	4106	>1,000	Yes	1	5	4	5	5	19
Iron	The amount of iron available in the food supply estimated to be inadequate for 14% of the national population in 2011	•The availability of iron in the food supply is inadequate for 4% of the population when considering 100% adherence to fortiication legislation in 2011, but 23% when assuming 0% adherence to fortificaiton legislation. The estimate considered here assumed 50% adherence to fortification legislation.	•Beal, T., et al., Global trends in dietary micronutrient supplies and estimated prevalence of inadequate intakes. PLoS One, 2017. 12(4)	Low	1			Nutrient adequacy of national food supplies	National	Representative of the entire geographic area of interest	2011	9-10 years	Populaton	Household or food balance sheet estimates, less than half of which includes the age and sex group of interest	Population	Based on national food supplies	Yes	1	5	1	2	0	8
Iron	A 2008 Food Consumption Survey (FCS) in one urban and two rural regions estimated inadequate intake of micronutrients in children aged 24-59 m. Inadequate intake of iron was >50% in all three regions for this age group	•No aggregated estimate provided, only regional estimates •The 2008 FCS in three regions estimated >65% inadequate intake of iron in WRA in all regions	•Harvey, P. and Z. Rambeloson, The 2008 Uganda Food Consumption Survey: Determining the Dietary Patterns of Ugandan Women and Children. 2010.	High	3			Nutrient adequacy of individual diets	Central (urban), S/W (rural) and Northern (rural) regions	Representative of 75–99% of the population in the geographic area of interest	2008	>10 years	23-59 mo	Estimates (1) includes the age and sex group of interest, but less than half of which includes the age and sex group of interest; or (2) is very near to but excludes the age and sex group of interest entirely	478	300-499	No	3	4	0	3	3	30
Vitamin A	National prevalence of vitamin A deficiency (defined as retinol binding protein [RBP] <0.825 μmol/L, considered to be equivalent to <0.7 μmol/L) in children 6-59 months was 9% in 2016 (8% in 6-8 mo, 10% in 9-11 mo, 8% in 12-17 mo, 12% in 18-23 mo).	•VAD prevalence in 2011 for children 6-59 mo was 33% •2016 VAD prevalence in children 6-23 mp was 10.5%	•2016 Demographic & Health Survey •2011 Demographic & Health Survey	Moderate	2	Using 6-23 mo data - this is very borderline		Biological and function markers	National	Representative of the entire geographic area of interest	2016	3-4 years	6-23 mo & 6-59 mo	Estimates for exact age and sex group of interest	6-23 mo: 1,143 6-59 mo: 3,553	>1,000	Yes	5	5	4	5	5	95
Vitamin A	67% of children 6–23 months consumed vitamin A-rich foods in the past 24 h nationally in 2016	•Consumption of vitamin A-rich foods was 61% in 2011	•2016 Demographic & Health Survey •2011 Demographic & Health Survey	Moderate	2			Nutrient-informative food group intake of individuals or households	National	Representative of the entire geographic area of interest	2016	3-4 years	6-23 mo	Estimates for exact age and sex group of interest	4106	>1,000	Yes	1	5	4	5	5	19
Vitamin A	The amount of vitamin A available in the food supply estimated to be inadequate for 35% of the national population in 2011	•The availability of vitamin A in the food supply is inadequate for 1% of the population when considering 100% adherence to fortiication legislation in 2011, but 69% when assuming 0% adherence to fortificaiton legislation. The estimate considered here assumed 50% adherence to fortification legislation.	•Beal, T., et al., 2017	High	3			Nutrient adequacy of national food supplies	National	Representative of the entire geographic area of interest	2011	9-10 years	Populaton	Household or food balance sheet estimates, less than half of which includes the age and sex group of interest	Population	Based on national food supplies	Yes	1	5	1	2	0	8
Vitamin A	A 2008 FCS in one urban and two rural regions estimated inadequate intake of micronutrients in children aged 24-59 m. Inadequate intake of vitamin A was >50% in all three regions for this age group (and 99% in the North).	•No aggregated estimate provided, only regional estimates •The 2008 FCS in three regions estimated >30% inadequate intake of vitamin A in WRA in all regions (and 98% in the North)	•Harvey, P. and Z. Rambeloson, The 2008 Uganda Food Consumption Survey: Determining the Dietary Patterns of Ugandan Women and Children. 2010.	High	3			Nutrient adequacy of individual diets	Central (urban), S/W (rural) and Northern (rural) regions	Representative of 75–99% of the population in the geographic area of interest	2008	>10 years	23-59 mo	Estimates (1) includes the age and sex group of interest, but less than half of which includes the age and sex group of interest; or (2) is very near to but excludes the age and sex group of interest entirely	478	300-499	No	3	4	0	3	3	30
Vitamin A	National vitamin A supplementation coverage for children 6-59 mo (in the 6 months prior to survey) was 62% in 2016 (61% in 6-8mo, 70% in 9-11 mo, 69% in 12-17 mo, 65% in 18.23 mo)	•VAS coverage for children 6-59 mo was 57% in 2011	•2016 Demographic & Health Survey •2011 Demographic & Health Survey	N/A	N/A		Micronutrient supplementation coverage	Other	National	Representative of the entire geographic area of interest	2016	3-4 years	6-59 mo & 6-23 mo	Estimates for exact age and sex group of interest	6-23 mo: 4,440 6-59 mo: 13,013	>1,000	No	0	5	4	5	5	0
Zinc	The amount of zinc available in the food supply estimated to be inadequate for 12% of the national population in 2011	•The availability of zinc in the food supply is inadequate for 0% of the population when considering 100% adherence to fortiication legislation in 2011, but 25% when assuming 0% adherence to fortificaiton legislation. The estimate considered here assumed 50% adherence to fortification legislation.	•Beal, T., et al., 2017	Low	1			Nutrient adequacy of national food supplies	National	Representative of the entire geographic area of interest	2011	9-10 years	Populaton	Household or food balance sheet estimates, less than half of which includes the age and sex group of interest	Population	Based on national food supplies	Yes	1	5	1	2	0	8
Zinc	32% of breastfed and 42% of non-breastfed children 6–23 months consumed meat, fish, or poultry in the past 24 h nationally in 2016	•Consumption of these food groups increased in both breastfed and non-breastfed children 6-23 mo from 2011 estimates	•2016 Demographic & Health Survey •2011 Demographic & Health Survey	N/A	N/A		Food group proxies for zinc intake	Other	National	Representative of the entire geographic area of interest	2016	3-4 years	6-23 mo	Estimates for exact age and sex group of interest	4106	>1,000	No	0	5	4	5	5	0
Zinc	A 2008 Food Consumption Survey (FCS) in one urban and two rural regions estimated inadequate intake of micronutrients in children aged 24-59 m. Inadequate intake of zinc was >75% in all three regions for this age group	•No aggregated estimate provided, only regional estimates •The 2008 FCS in three regions estimated >15% inadequate intake of zinc in WRA in all regions	•Harvey, P. and Z. Rambeloson, The 2008 Uganda Food Consumption Survey: Determining the Dietary Patterns of Ugandan Women and Children. 2010.	High	3			Nutrient adequacy of individual diets	Central (urban), S/W (rural) and Northern (rural) regions	Representative of 75–99% of the population in the geographic area of interest	2008	>10 years	23-59 mo	Estimates (1) includes the age and sex group of interest, but less than half of which includes the age and sex group of interest; or (2) is very near to but excludes the age and sex group of interest entirely	478	300-499	No	3	4	0	3	3	30
Calcium	The amount of calcium available in the food supply estimated to be inadequate for 64% of the national population in 2011		•Beal, T., et al., 2017	High	3			Nutrient adequacy of national food supplies	National	Representative of the entire geographic area of interest	2011	9-10 years	Populaton	Household or food balance sheet estimates, less than half of which includes the age and sex group of interest	Population	Based on national food supplies	Yes	1	5	1	2	0	8
Calcium	25% and 3% of breastfed achildren 6–23 months consumed animal milk and other dairy products, respectively, in the past 24 h nationally in 2016	•Consumption of animal milk and other dairy was 25% and 3% in 2011	•2016 Demographic & Health Survey •2011 Demographic & Health Survey	N/A	N/A		Food group proxies for calcium intake	Other	National	Representative of the entire geographic area of interest	2016	3-4 years	6-23 mo	Estimates for exact age and sex group of interest	4106	>1,000	No	0	5	4	5	5	0
Calcium	A 2008 FCS in one urban and two rural regions estimated inadequate intake of micronutrients in children aged 24-59 m. Inadequate intake of calcium was >75% in all three regions for this age group.	•No aggregated estimate provided, only regional estimates •The 2008 FCS in three regions estimated >80% inadequate intake of calcium in WRA in all regions	•Harvey, P. and Z. Rambeloson, The 2008 Uganda Food Consumption Survey: Determining the Dietary Patterns of Ugandan Women and Children. 2010.	High	3			Nutrient adequacy of individual diets	Central (urban), S/W (rural) and Northern (rural) regions	Representative of 75–99% of the population in the geographic area of interest	2008	>10 years	23-59 mo	Estimates (1) includes the age and sex group of interest, but less than half of which includes the age and sex group of interest; or (2) is very near to but excludes the age and sex group of interest entirely	478	300-499	No	3	4	0	3	3	30
Iodine	99.6% of households with children 6-59 mo found to have iodized salt in 2016 (no estimate of adequacy)	•Household coverage >95% since 2006	•2016 Demographic & Health Survey •2011 Demographic & Health Survey •2006 Demographic & Health Survey	Negligible	0			Nutrient-informative food group intake of individuals or households	National	Representative of the entire geographic area of interest	2016	3-4 years	HH	Household or food balance sheet estimates, less than half of which includes the age and sex group of interest	12443	>1,000	Yes	1	5	4	2	5	16
Vitamin B12	The amount of vitamin B12 available in the food supply estimated to be inadequate for 15% of the national population in 2011	•The availability of vitamin B12 in the food supply is inadequate for 3% of the population when considering 100% adherence to fortiication legislation in 2011, but 28% when assuming 0% adherence to fortificaiton legislation. The estimate considered here assumed 50% adherence to fortification legislation.	•Beal, T., et al., 2017	Moderate	2			Nutrient adequacy of national food supplies	National	Representative of the entire geographic area of interest	2011	9-10 years	Populaton	Household or food balance sheet estimates, less than half of which includes the age and sex group of interest	Population	Based on national food supplies	Yes	1	5	1	2	0	8
Vitamin B12	Among breastfed children 6-23 months, 32% of children 6-23 months consumed meat, fish or poultry, 3% consumed dairy, and 13% consumed eggs in the past 24 h nationally in 2016	•Sample sizes of non-breastfed children was very low, however, consumption of meat, milk, other dairy and eggs was 43%, 37%, 7% and 17%, respectively •Intake among breastfed children of each food group either remained the same or decreased from 2011 estimates	•2016 Demographic & Health Survey •2011 Demographic & Health Survey	N/A	N/A		Food group proxies for vitamin B12 intake	Other	National	Representative of the entire geographic area of interest	2016	3-4 years	6-23 mo	Estimates for exact age and sex group of interest	4106	>1,000	No	0	5	4	5	5	0
Vitamin B12	A 2008 FCS in one urban and two rural regions estimated inadequate intake of micronutrients in children aged 24-59 m. Inadequate intake of vitamin B12 ranged from 30% to 90% across the three regions for this age group	•No aggregated estimate provided, only regional estimates •The 2008 FCS in three regions estimated inadequate intake of vitamin B12 ranged from 64% to 100% in WRA across the regions	•Harvey, P. and Z. Rambeloson, The 2008 Uganda Food Consumption Survey: Determining the Dietary Patterns of Ugandan Women and Children. 2010.	High	3			Nutrient adequacy of individual diets	Central (urban), S/W (rural) and Northern (rural) regions	Representative of 75–99% of the population in the geographic area of interest	2008	>10 years	23-59 mo	Estimates (1) includes the age and sex group of interest, but less than half of which includes the age and sex group of interest; or (2) is very near to but excludes the age and sex group of interest entirely	478	300-499	No	3	4	0	3	3	30
Folate	The amount of folate available in the food supply estimated to be inadequate for 0% of the national population in 2011		•Beal, T., et al., 2017	Negligible	0			Nutrient adequacy of national food supplies	National	Representative of the entire geographic area of interest	2011	9-10 years	Populaton	Household or food balance sheet estimates, less than half of which includes the age and sex group of interest	Population	Based on national food supplies	Yes	1	5	1	2	0	8
Folate	A 2008 FCS in one urban and two rural regions estimated inadequate intake of micronutrients in children aged 24-59 m. Inadequate intake of folate ranged from 0% to 17% across regions for this age group.	•No aggregated estimate provided, only regional estimates •The 2008 FCS in three regions estimated <15% inadequate intake of folate in WRA in all regions	•Harvey, P. and Z. Rambeloson, The 2008 Uganda Food Consumption Survey: Determining the Dietary Patterns of Ugandan Women and Children. 2010.	N/A	N/A	No consistent burden across regions		Nutrient adequacy of individual diets	Central (urban), S/W (rural) and Northern (rural) regions	Representative of 75–99% of the population in the geographic area of interest	2008	>10 years	23-59 mo	Estimates (1) includes the age and sex group of interest, but less than half of which includes the age and sex group of interest; or (2) is very near to but excludes the age and sex group of interest entirely	478	300-499	No	3	4	0	3	3	30
Niacin	The amount of niacin available in the food supply estimated to be inadequate for 0% of the national population in 2011		•Beal, T., et al., 2017	Negligible	0			Nutrient adequacy of national food supplies	National	Representative of the entire geographic area of interest	2011	9-10 years	Populaton	Household or food balance sheet estimates, less than half of which includes the age and sex group of interest	Population	Based on national food supplies	Yes	1	5	1	2	0	8
Niacin	32% of breastfed and 42% of non-breastfed children 6–23 months consumed meat, fish, or poultry (the highest sources of niacin) in the past 24 h nationally in 2016.	•Consumption of meat, fish, poultry was 27% in breastfed children 6-23 mo in 2011	•2016 Demographic & Health Survey •2011 Demographic & Health Survey	N/A	N/A		Food group proxies for niacin intake	Other	National	Representative of the entire geographic area of interest	2016	3-4 years	6-23 mo	Estimates for exact age and sex group of interest	4106	>1,000	No	0	5	4	5	5	0
Niacin	A 2008 FCS in one urban and two rural regions estimated inadequate intake of micronutrients in children aged 24-59 m. Inadequate intake of niacin was <15% in all three regions for this age group	•No aggregated estimate provided, only regional estimates •The 2008 FCS in three regions estimated <15% inadequate intake of niacin in WRA in all regions.	•Harvey, P. and Z. Rambeloson, The 2008 Uganda Food Consumption Survey: Determining the Dietary Patterns of Ugandan Women and Children. 2010.	N/A	N/A	No consistent burden across regions		Nutrient adequacy of individual diets	Central (urban), S/W (rural) and Northern (rural) regions	Representative of 75–99% of the population in the geographic area of interest	2008	>10 years	23-59 mo	Estimates (1) includes the age and sex group of interest, but less than half of which includes the age and sex group of interest; or (2) is very near to but excludes the age and sex group of interest entirely	478	300-499	No	3	4	0	3	3	30
Thiamine	The amount of thiamine available in the food supply estimated to be inadequate for 4% of the national population in 2011	•The availability of vitamin B12 in the food supply is inadequate for 0% of the population when considering 100% adherence to fortiication legislation in 2011, but 7% when assuming 0% adherence to fortificaiton legislation. The estimate considered here assumed 50% adherence to fortification legislation.	•Beal, T., et al., 2017	Negligible	0			Nutrient adequacy of national food supplies	National	Representative of the entire geographic area of interest	2011	9-10 years	Populaton	Household or food balance sheet estimates, less than half of which includes the age and sex group of interest	Population	Based on national food supplies	Yes	1	5	1	2	0	8
Thiamine	71% of breastfed children 6–23 months consumed grains (whole grains contain moderate amounts of thiamine) in the past 24 h nationally in 2016	•Grain consumption was 58% in 2011	•2016 Demographic & Health Survey •2011 Demographic & Health Survey	N/A	N/A		Food group proxies for niacin intake	Other	National	Representative of the entire geographic area of interest	2016	3-4 years	6-23 mo	Estimates for exact age and sex group of interest	4106	>1,000	No	0	5	4	5	5	0
Thiamine	A 2008 FCS in one urban and two rural regions estimated inadequate intake of micronutrients in children aged 24-59 m. Inadequate intake of thiamine was <20% in all three regions for this age.	•No aggregated estimate provided, only regional estimates •The 2008 FCS in three regions estimated <20% inadequate intake of thiamine in WRA in all regions.	•Harvey, P. and Z. Rambeloson, The 2008 Uganda Food Consumption Survey: Determining the Dietary Patterns of Ugandan Women and Children. 2010.	N/A	N/A	No consistent burden across regions		Nutrient adequacy of individual diets	Central (urban), S/W (rural) and Northern (rural) regions	Representative of 75–99% of the population in the geographic area of interest	2008	>10 years	23-59 mo	Estimates (1) includes the age and sex group of interest, but less than half of which includes the age and sex group of interest; or (2) is very near to but excludes the age and sex group of interest entirely	478	300-499	No	3	4	0	3	3	30
Vitamin C	The amount of vitamin C available in the food supply estimated to be inadequate for 1% of the national population in 2011		•Beal, T., et al., 2017	Negligible	0			Nutrient adequacy of national food supplies	National	Representative of the entire geographic area of interest	2011	9-10 years	Populaton	Household or food balance sheet estimates, less than half of which includes the age and sex group of interest	Population	Based on national food supplies	Yes	1	5	1	2	0	8
Vitamin C	A 2008 FCS in one urban and two rural regions estimated inadequate intake of micronutrients in children aged 24-59 m. Inadequate intake of vitamin C was <15% in all three regions for this age group	•No aggregated estimate provided, only regional estimates •The 2008 FCS in three regions estimated <15% inadequate intake of vitamin C in WRA in all regions	•Harvey, P. and Z. Rambeloson, The 2008 Uganda Food Consumption Survey: Determining the Dietary Patterns of Ugandan Women and Children. 2010.	N/A	N/A	No consistent burden across regions		Nutrient adequacy of individual diets	Central (urban), S/W (rural) and Northern (rural) regions	Representative of 75–99% of the population in the geographic area of interest	2008	>10 years	23-59 mo	Estimates (1) includes the age and sex group of interest, but less than half of which includes the age and sex group of interest; or (2) is very near to but excludes the age and sex group of interest entirely	478	300-499	No	3	4	0	3	3	30
Vitamin B6	The amount of vitamin B6 available in the food supply estimated to be inadequate for 0% of the national population in 2011		•Beal, T., et al., 2017	Negligible	0			Nutrient adequacy of national food supplies	National	Representative of the entire geographic area of interest	2011	9-10 years	Populaton	Household or food balance sheet estimates, less than half of which includes the age and sex group of interest	Population	Based on national food supplies	Yes	1	5	1	2	0	8
Vitamin B6	A 2008 FCS in one urban and two rural regions estimated inadequate intake of micronutrients in children aged 24-59 m. Inadequate intake of vitamin B6 was <10% in all three regions for this age group	•No aggregated estimate provided, only regional estimates •The 2008 FCS in three regions estimated inadequate intake of vitamin B6 in WRA ranged from 0% to 26% across regions	•Harvey, P. and Z. Rambeloson, The 2008 Uganda Food Consumption Survey: Determining the Dietary Patterns of Ugandan Women and Children. 2010.	N/A	N/A	No consistent burden across regions		Nutrient adequacy of individual diets	Central (urban), S/W (rural) and Northern (rural) regions	Representative of 75–99% of the population in the geographic area of interest	2008	>10 years	23-59 mo	Estimates (1) includes the age and sex group of interest, but less than half of which includes the age and sex group of interest; or (2) is very near to but excludes the age and sex group of interest entirely	478	300-499	No	3	4	0	3	3	30

## Sheet: Zambia
COMPREHENSIVE NUTRIENT GAP ASSESSMENT (CONGA) WORKSHEET
	Country	Zambia
	Assessment level	National
	Age & sex group of interest	Children 6-23 months
	Data point Insert all relevant detail on data points collected			Implied nutrient gap burden Refer to the suggested prevalence/mean ranges for implied nutrient gap burden scores			Data point detail Insert relevant detail and commentary on data point and select appropriate categories for data point descriptors										Does the data point meet inclusion criteria for the quantitative burden score?	Weighting criteria scores Automatically calculated
Nutrient	Description Include detail on type of estimate, cut-offs used (where applicable), age & sex groups, year of data collection, etc	Comment(s)	Source	Implied burden (dropdown menu)	Implied burdence score (autocalculated)	Comments	Evidence type comment	Evidence type category	Geographic representation comment	Geographic representation category	Year of data collection raw/comment	Recency of data collection category	Age & sex group raw/comment	Age & sex group category	Sample size raw/comment	Sample size category		Evidence type score	Geographic representation score	Recency of data collection score	Age & sex representation score	Sample size score	Criteria weighting
Iron	Prevalence of iron deficiency was assessed in two provinces in 2008 in a Food Consumption & Micronutrient Survey (FCMS). Prevalence in children under 5 (defined as serum ferritin either <15μmg/l OR ≥15μg/l and CRP>10mg/l and/or AGP >1g/L) 35% in 2008	•The same survey estimated subnational prevalence of iron deficiency anemia and anemia in children under 5 as 27% and 59%, respectively	•2008 Zambia Food Consumption and Micronutrient Status Survey Report	High	3			Biological and function markers	Muchinga = 1,011,655, Luapula = 1,215,294, Northern = 1,430,543, Zambia = 13,092,666 = 28%	Representative of 25–49% of the population in the geographic area of interest	2008	>10 years	Children under 5	Estimates (1) includes the age and sex group of interest, but less than half of which includes the age and sex group of interest; or (2) is very near to but excludes the age and sex group of interest entirely	429	300-499	No	5	2	0	3	3	40
Iron	49% of children 6–23 m consumed iron-rich foods in the past 24 h nationally in 2013/14 .	•Consumption of iron-rich foods was 63% in 2007 •Consumption of fortified baby foods also increased from 0 to 20% between 2007 to 2013/14.	•2013/14 Demographic & Health Survey •2007 Demographic & Health Survey	High	3			Nutrient-informative food group intake of individuals or households	National	Representative of the entire geographic area of interest	2013/14	5-6 years	6-23 mo	Estimates for exact age and sex group of interest	3702	>1,000	Yes	1	5	3	5	5	18
Iron	The amount of iron available in the food supply estimated to be inadequate for 51% of the national population in 2011.	•The availability of iron in the food supply is inadequate for 4% of the population when considering 100% adherence to fortiication legislation in 2011, but 99% when assuming 0% adherence to fortificaiton legislation. The estimate considered here assumed 50% adherence to fortification legislation.	•Beal, T., et al., Global trends in dietary micronutrient supplies and estimated prevalence of inadequate intakes. PLoS One, 2017. 12(4)	High	3			Nutrient adequacy of national food supplies	National	Representative of the entire geographic area of interest	2011	9-10 years	Populaton	Household or food balance sheet estimates, less than half of which includes the age and sex group of interest	Population	Based on national food supplies	Yes	1	5	1	2	0	8
Iron	The 2008 subnational FCMS found that 69% of children 6-23 m were consuming inadequate amounts of iron.		•2008 Zambia Food Consumption and Micronutrient Status Survey Report	High	3			Nutrient adequacy of individual diets	Muchinga = 1,011,655, Luapula = 1,215,294, Northern = 1,430,543, Zambia = 13,092,666 = 28%	Representative of 25–49% of the population in the geographic area of interest	2008	>10 years	6-23 mo	Estimates for exact age and sex group of interest	595	500-1,000	No	3	2	0	5	4	33
Vitamin A	Prevalence of vitamin a deficiency (defined as serum retinol corrected <20μg/dl) was assessed in two provinces in the 2008 FCMS. Prevalence in children under 5 y was 26% (after correction using the Thurnham method)		•2008 Zambia Food Consumption and Micronutrient Status Survey Report	High	3			Biological and function markers	Muchinga = 1,011,655, Luapula = 1,215,294, Northern = 1,430,543, Zambia = 13,092,666 = 28%	Representative of 25–49% of the population in the geographic area of interest	2008	>10 years	Children under 5	Estimates (1) includes the age and sex group of interest, but less than half of which includes the age and sex group of interest; or (2) is very near to but excludes the age and sex group of interest entirely	376	300-499	No	5	2	0	3	3	40
Vitamin A	75% of children 6–23 m consumed vitamin A-rich foods in the past 24 h nationally in 2013/14	•Consumption of vitamin A-rich food was 84% in 2007	•2013/14 Demographic & Health Survey •2007 Demographic & Health Survey	Low	1			Nutrient-informative food group intake of individuals or households	National	Representative of the entire geographic area of interest	2013/14	5-6 years	6-23 mo	Estimates for exact age and sex group of interest	3702	>1,000	Yes	1	5	3	5	5	18
Vitamin A	The amount of vitamin A available in the food supply estimated to be inadequate for 49% of the national population in 2011.	•The availability of vitamin A in the food supply is inadequate for 1% of the population when considering 100% adherence to fortiication legislation in 2011, but 98% when assuming 0% adherence to fortificaiton legislation. The estimate considered here assumed 50% adherence to fortification legislation.	•Beal, T., et al., 2017	High	3			Nutrient adequacy of national food supplies	National	Representative of the entire geographic area of interest	2011	9-10 years	Populaton	Household or food balance sheet estimates, less than half of which includes the age and sex group of interest	Population	Based on national food supplies	Yes	1	5	1	2	0	8
Vitamin A	The 2008 subnational FCMS found that 64% of children 6-23 m were consuming inadequate amounts of vitamin A.	•50% of children 23-59 m also consumed inadequate amounts	•2008 Zambia Food Consumption and Micronutrient Status Survey Report	High	3			Nutrient adequacy of individual diets	Muchinga = 1,011,655, Luapula = 1,215,294, Northern = 1,430,543, Zambia = 13,092,666 = 28%	Representative of 25–49% of the population in the geographic area of interest	2008	>10 years	6-23 mo	Estimates for exact age and sex group of interest	595	500-1,000	No	3	2	0	5	4	33
Vitamin A	National vitamin A supplementation coverage (in the 6 months prior to survey) for children 6-59 months was 77% per the 2013/14 DHS	•National VAS coverage was 60% in 2007	•2013/14 Demographic & Health Survey •2007 Demographic & Health Survey	N/A	N/A		Micronutrient suppplemention coverage	Other	National	Representative of the entire geographic area of interest	2013/14	5-6 years	6-59 mo	Estimates (1) includes the age and sex group of interest, but less than half of which includes the age and sex group of interest; or (2) is very near to but excludes the age and sex group of interest entirely	9.73	>1,000	No	0	5	3	3	5	0
Zinc	Prevalence of zinc deficiency (defined as serum zinc <8.7 μmol/l or <9.9μmol/l) was assessed in two provinces in 2008 in the FCMS and prevalence in children under 5 y was 22-34% depending on the time blood was collected.		•2008 Zambia Food Consumption and Micronutrient Status Survey Report	High	3			Biological and function markers	Muchinga = 1,011,655, Luapula = 1,215,294, Northern = 1,430,543, Zambia = 13,092,666 = 28%	Representative of 25–49% of the population in the geographic area of interest	2008	>10 years	Children under 5	Estimates (1) includes the age and sex group of interest, but less than half of which includes the age and sex group of interest; or (2) is very near to but excludes the age and sex group of interest entirely	402	300-499	No	5	2	0	3	3	40
Zinc	The amount of zinc available in the food supply estimated to be inadequate for 43% of the national population in 2011	•The availability of zinc in the food supply is inadequate for 0% of the population when considering 100% adherence to fortiication legislation in 2011, but 85% when assuming 0% adherence to fortificaiton legislation. The estimate considered here assumed 50% adherence to fortification legislation.	•Beal, T., et al., 2017	High	3			Nutrient adequacy of national food supplies	National	Representative of the entire geographic area of interest	2011	9-10 years	Populaton	Household or food balance sheet estimates, less than half of which includes the age and sex group of interest	Population	Based on national food supplies	Yes	1	5	1	2	0	8
Zinc	37% children 6–23 m consumed meat, fish, or poultry in the past 24 h nationally in 2013/14	•Consumption of these food groups was 57% in 2007	•2013/14 Demographic & Health Survey •2007 Demographic & Health Survey	N/A	N/A		Food group proxies for zinc intake	Other	National	Representative of the entire geographic area of interest	2013/14	5-6 years	6-23 mo	Estimates for exact age and sex group of interest	2965	>1,000	No	0	5	3	5	5	0
Zinc	The 2008 subnational FCMS found that 89% of children 6-23 m were consuming inadequate amounts of zinc.		•2008 Zambia Food Consumption and Micronutrient Status Survey Report	High	3			Nutrient adequacy of individual diets	Muchinga = 1,011,655, Luapula = 1,215,294, Northern = 1,430,543, Zambia = 13,092,666 = 28%	Representative of 25–49% of the population in the geographic area of interest	2008	>10 years	6-23 mo	Estimates for exact age and sex group of interest	595	500-1,000	No	3	2	0	5	4	33
Calcium	The amount of calcium available in the food supply estimated to be inadequate for 96% of the national population in 2011.		•Beal, T., et al., 2017	High	3			Nutrient adequacy of national food supplies	National	Representative of the entire geographic area of interest	2011	9-10 years	Populaton	Household or food balance sheet estimates, less than half of which includes the age and sex group of interest	Population	Based on national food supplies	Yes	1	5	1	2	0	8
Calcium	Animal milk was consumed by 4% of breastfed children 6-23 m, and cheese, yogurt or other milk products were consumed by 5% of breastfed children 6–23 m in the past 24 h nationally in 2013/14	•No change in consumption from 2007 •Consumption of both animal milk and other dairy products was only slightly higher in non-breastfed children, but the sample size of this population group was notably small	•2013/14 Demographic & Health Survey •2007 Demographic & Health Survey	N/A	N/A		Food group proxies for calcium intake	Other	National	Representative of the entire geographic area of interest	2013/14	5-6 years	6-23 mo	Estimates for exact age and sex group of interest	2965	>1,000	No	0	5	3	5	5	0
Calcium	The 2008 subnational FCMS found that 84% of children 6-23 m were consuming inadequate amounts of calcium.		•2008 Zambia Food Consumption and Micronutrient Status Survey Report	High	3			Nutrient adequacy of individual diets	Muchinga = 1,011,655, Luapula = 1,215,294, Northern = 1,430,543, Zambia = 13,092,666 = 28%	Representative of 25–49% of the population in the geographic area of interest	2008	>10 years	6-23 mo	Estimates for exact age and sex group of interest	595	500-1,000	No	3	2	0	5	4	33
Iodine	A national survey in 2013 assessed the urinary iodine concentration (UIC) of pregnant women aged 15-49 years (of any gestational period). Prevalence on insufficient (UIC<150μg/l) iodine intake was 26%. Median UIC was 264μg/L.		•National Food and Nutrition Commission, Iodine Deficiency Survey Report: The status of iodine deficiency among pregnant women in Zambia, 2012. 2012.'	Negligible	0			Biological and function markers	National	Representative of the entire geographic area of interest	2013	7-8 years	Pregnant WRA	Estimates for an age and sex group that excludes and is not near to the age and sex group of interest entirely	649	500-1,000	No	5	5	2	0	4	55
Iodine	95% of households with children 6-59 mo found to have iodized salt in 2013/14		•2013/14 Demographic & Health Survey	Negligible	0			Nutrient-informative food group intake of individuals or households	National	Representative of the entire geographic area of interest	2013/14	5-6 years	6-59 mo	Estimates (1) includes the age and sex group of interest, but less than half of which includes the age and sex group of interest; or (2) is very near to but excludes the age and sex group of interest entirely	9730	>1,000	Yes	1	5	3	3	5	16
Vitamin B12	Prevalence of vitamin B12 deficiency (defined as serum vitamin B12<150pmol/l) was assessed in two provinces in 2008 in the FCMS and prevalence in children under 5 y was found to be 97%.		•2008 Zambia Food Consumption and Micronutrient Status Survey Report	High	3			Biological and function markers	Muchinga = 1,011,655, Luapula = 1,215,294, Northern = 1,430,543, Zambia = 13,092,666 = 28%	Representative of 25–49% of the population in the geographic area of interest	2008	>10 years	Children under 5	Estimates (1) includes the age and sex group of interest, but less than half of which includes the age and sex group of interest; or (2) is very near to but excludes the age and sex group of interest entirely	498	300-499	No	5	2	0	3	3	40
Vitamin B12	The amount of vitamin B12 available in the food supply estimated to be inadequate for 25% of the national population in 2011.	•The availability of vitamin B12 in the food supply is inadequate for 6% of the population when considering 100% adherence to fortiication legislation in 2011, but 43% when assuming 0% adherence to fortificaiton legislation. The estimate considered here assumed 50% adherence to fortification legislation.	•Beal, T., et al., 2017	High	3			Nutrient adequacy of national food supplies	National	Representative of the entire geographic area of interest	2011	9-10 years	Populaton	Household or food balance sheet estimates, less than half of which includes the age and sex group of interest	Population	Based on national food supplies	Yes	1	5	1	2	0	8
Vitamin B12	Among breastfed children 6-23 m, 37% consumed meat, fish or poultry, 5% consumed animal milk, 4% consumed other dairy products, and 17% consumed eggs in the past 24 h nationally in 2013/14		•2013/14 Demographic & Health Survey	N/A	N/A		Food group proxies for vitamin B12 intake	Other	National	Representative of the entire geographic area of interest	2013/14	5-6 years	6-23 mo	Estimates for exact age and sex group of interest	2965	>1,000	No	0	5	3	5	5	0
Vitamin B12	The 2008 subnational FCMS found that 66% of children 6-23 m were consuming inadequate amounts of vitamin B12		•2008 Zambia Food Consumption and Micronutrient Status Survey Report	High	3			Nutrient adequacy of individual diets	Muchinga = 1,011,655, Luapula = 1,215,294, Northern = 1,430,543, Zambia = 13,092,666 = 28%	Representative of 25–49% of the population in the geographic area of interest	2008	>10 years	6-23 mo	Estimates for exact age and sex group of interest	595	500-1,000	No	3	2	0	5	4	33
Folate	Prevalence of folate deficiency (defined as serum folate <4ng/ml) was assessed in two provinces in 2008 in the FCMS and prevalence in children under 5 y was found to be 84%		•2008 Zambia Food Consumption and Micronutrient Status Survey Report	High	3			Biological and function markers	Muchinga = 1,011,655, Luapula = 1,215,294, Northern = 1,430,543, Zambia = 13,092,666 = 28%	Representative of 25–49% of the population in the geographic area of interest	2008	>10 years	Children under 5	Estimates (1) includes the age and sex group of interest, but less than half of which includes the age and sex group of interest; or (2) is very near to but excludes the age and sex group of interest entirely	430	300-499	No	5	2	0	3	3	40
Folate	The amount of folate available in the food supply estimated to be inadequate for 42% of the national population in 2011	•The availability of folate in the food supply is inadequate for 0% of the population when considering 100% adherence to fortiication legislation in 2011, but 84% when assuming 0% adherence to fortificaiton legislation. The estimate considered here assumed 50% adherence to fortification legislation.	•Beal, T., et al., 2017	High	3			Nutrient adequacy of national food supplies	National	Representative of the entire geographic area of interest	2011	9-10 years	Populaton	Household or food balance sheet estimates, less than half of which includes the age and sex group of interest	Population	Based on national food supplies	Yes	1	5	1	2	0	8
Folate	The 2008 subnational FCMS found that 47% of children 6-23 m were consuming inadequate amounts of folate	•This decreased to 9% in children 24-59 mo	•2008 Zambia Food Consumption and Micronutrient Status Survey Report	High	3			Nutrient adequacy of individual diets	Muchinga = 1,011,655, Luapula = 1,215,294, Northern = 1,430,543, Zambia = 13,092,666 = 28%	Representative of 25–49% of the population in the geographic area of interest	2008	>10 years	6-23 mo	Estimates for exact age and sex group of interest	595	500-1,000	No	3	2	0	5	4	33
Niacin	The amount of niacin available in the food supply estimated to be inadequate for 15% of the national population in 2011.	•The availability of niacin in the food supply is inadequate for 0% of the population when considering 100% adherence to fortiication legislation in 2011, but 30% when assuming 0% adherence to fortificaiton legislation. The estimate considered here assumed 50% adherence to fortification legislation.	•Beal, T., et al., 2017	Low	1			Nutrient adequacy of national food supplies	National	Representative of the entire geographic area of interest	2011	9-10 years	Populaton	Household or food balance sheet estimates, less than half of which includes the age and sex group of interest	Population	Based on national food supplies	Yes	1	5	1	2	0	8
Niacin	37% children 6–23 m consumed meat, fish, or poultry (the highest sources of niacin) in the past 24 h nationally in 2013/14	•Consumption was 56% in 2007	•2013/14 Demographic & Health Survey •2007 Demographic & Health Survey	N/A	N/A		Food group proxies for niacin intake	Other	National	Representative of the entire geographic area of interest	2013/14	5-6 years	6-23 mo	Estimates for exact age and sex group of interest	2965	>1,000	No	0	5	3	5	5	0
Niacin	The 2008 subnational FCMS found that 51% of children 6-23 m were consuming inadequate amounts of niacin	•This decreased to 7% in children 24-59 mo	•2008 Zambia Food Consumption and Micronutrient Status Survey Report	High	3			Nutrient adequacy of individual diets	Muchinga = 1,011,655, Luapula = 1,215,294, Northern = 1,430,543, Zambia = 13,092,666 = 28%	Representative of 25–49% of the population in the geographic area of interest	2008	>10 years	6-23 mo	Estimates for exact age and sex group of interest	595	500-1,000	No	3	2	0	5	4	33
Thiamine	The amount of thiamine available in the food supply estimated to be inadequate for 23% of the national population in 2011.	•The availability of thiamine in the food supply is inadequate for 0% of the population when considering 100% adherence to fortiication legislation in 2011, but 26% when assuming 0% adherence to fortificaiton legislation. The estimate considered here assumed 50% adherence to fortification legislation.	•Beal, T., et al., 2017	Moderate	2			Nutrient adequacy of national food supplies	National	Representative of the entire geographic area of interest	2011	9-10 years	Populaton	Household or food balance sheet estimates, less than half of which includes the age and sex group of interest	Population	Based on national food supplies	Yes	1	5	1	2	0	8
Thiamine	67% of breastfed children 6–23 m consumed grains (whole grains which contain moderate amounts of thiamine) in the past 24 h nationally in 2013/14	•Consumption was 79% in 2007	•2013/14 Demographic & Health Survey •2007 Demographic & Health Survey	N/A	N/A		Food group proxies for niacin intake	Other	National	Representative of the entire geographic area of interest	2013/14	5-6 years	6-23 mo	Estimates for exact age and sex group of interest	2965	>1,000	No	0	5	3	5	5	0
Thiamine	The 2008 subnational FCMS found that 23% of children 6-23 m were consuming inadequate amounts of thiamine	•This decreased to 3% in children 24-59 mo	•2008 Zambia Food Consumption and Micronutrient Status Survey Report	Moderate	2			Nutrient adequacy of individual diets	Muchinga = 1,011,655, Luapula = 1,215,294, Northern = 1,430,543, Zambia = 13,092,666 = 28%	Representative of 25–49% of the population in the geographic area of interest	2008	>10 years	6-23 mo	Estimates for exact age and sex group of interest	595	500-1,000	No	3	2	0	5	4	33
Vitamin C	The amount of vitamin C available in the food supply estimated to be inadequate for 16% of the national population in 2011.		•Beal, T., et al., 2017	Low	1			Nutrient adequacy of national food supplies	National	Representative of the entire geographic area of interest	2011	9-10 years	Populaton	Household or food balance sheet estimates, less than half of which includes the age and sex group of interest	Population	Based on national food supplies	Yes	1	5	1	2	0	8
Vitamin C	The 2008 subnational FCMS found that only 58% of children 6-23 m were consuming inadequate amounts of vitamin C		•2008 Zambia Food Consumption and Micronutrient Status Survey Report	High	3			Nutrient adequacy of individual diets	Muchinga = 1,011,655, Luapula = 1,215,294, Northern = 1,430,543, Zambia = 13,092,666 = 28%	Representative of 25–49% of the population in the geographic area of interest	2008	>10 years	6-23 mo	Estimates for exact age and sex group of interest	595	500-1,000	No	3	2	0	5	4	33
Vitamin B6	The amount of vitamin B6 available in the food supply estimated to be inadequate for 18% of the national population in 2011.		•Beal, T., et al., 2017	Low	1			Nutrient adequacy of national food supplies	National	Representative of the entire geographic area of interest	2011	9-10 years	Populaton	Household or food balance sheet estimates, less than half of which includes the age and sex group of interest	Population	Based on national food supplies	Yes	1	5	1	2	0	8
Vitamin B6	The 2008 subnational FCMS found that only 1% of children 6-23 m were consuming inadequate amounts of vitamin B6		•2008 Zambia Food Consumption and Micronutrient Status Survey Report	Negligible	0			Nutrient adequacy of individual diets	Muchinga = 1,011,655, Luapula = 1,215,294, Northern = 1,430,543, Zambia = 13,092,666 = 28%	Representative of 25–49% of the population in the geographic area of interest	2008	>10 years	6-23 mo	Estimates for exact age and sex group of interest	595	500-1,000	No	3	2	0	5	4	33

## Sheet: South Africa
COMPREHENSIVE NUTRIENT GAP ASSESSMENT (CONGA) WORKSHEET
	Country	South Africa
	Assessment level	National
	Age & sex group of interest	Children 6-23 months
	Data point Insert all relevant detail on data points collected			Implied nutrient gap burden Refer to the suggested prevalence/mean ranges for implied nutrient gap burden scores			Data point detail Insert relevant detail and commentary on data point and select appropriate categories for data point descriptors										Does the data point meet inclusion criteria for the quantitative burden score?	Weighting criteria scores Automatically calculated
Nutrient	Description Include detail on type of estimate, cut-offs used (where applicable), age & sex groups, year of data collection, etc	Comment(s)	Source	Implied burden (dropdown menu)	Implied burdence score (autocalculated)	Comments	Evidence type comment	Evidence type category	Geographic representation comment	Geographic representation category	Year of data collection raw/comment	Recency of data collection category	Age & sex group raw/comment	Age & sex group category	Sample size raw/comment	Sample size category		Evidence type score	Geographic representation score	Recency of data collection score	Age & sex representation score	Sample size score	Criteria weighting
Iron	National prevalence of iron deficiency (defined as serum ferritin <12ng/mL and Hb ≥11g/dL and serum ferritin <12ng/mL and Hb <11g/dL) in 10% in 2012	•National prevalence of anemia in children 6-59 months was 11% in 2012 and 61% in the 2016 DHS	•2012 South African National Health and Nutrition Examination Survey (SANHANES-1) •2016 Demographic & Health Survey	Moderate	2	Boderline low		Biological and function markers	National	Representative of the entire geographic area of interest	2012	7-8 years	Under 5	Estimates (1) includes the age and sex group of interest, but less than half of which includes the age and sex group of interest; or (2) is very near to but excludes the age and sex group of interest entirely	329	300-499	Yes	5	5	2	3	3	65
Iron	The amount of iron available in the food supply estimated to be inadequate for 17% of the national population in 2011.	•The availability of iron in the food supply is inadequate for 0% of the population when considering 100% adherence to fortiication legislation in 2011, but 33% when assuming 0% adherence to fortificaiton legislation. The estimate considered here assumed 50% adherence to fortification legislation.	•Beal, T., et al., Global trends in dietary micronutrient supplies and estimated prevalence of inadequate intakes. PLoS One, 2017. 12(4)	Moderate	2			Nutrient adequacy of national food supplies	National	Representative of the entire geographic area of interest	2011	9-10 years	Populaton	Household or food balance sheet estimates, less than half of which includes the age and sex group of interest	Population	Based on national food supplies	Yes	1	5	1	2	0	8
Iron	61% of children 6–23 m consumed iron-rich foods in the past 24 h nationally in 2016 (consumption only 27% in infants 6-8 m)		•2016 Demographic & Health Survey	Low	1			Nutrient-informative food group intake of individuals or households	National	Representative of the entire geographic area of interest	2016	3-4 years	6-23 mo	Estimates for exact age and sex group of interest	867	500-1,000	Yes	1	5	4	5	4	18
Vitamin A	National prevalence of vitamin A deficiency (defined as serum retinol <0.7 μmol/L) in children under 5 y was 44% in 2012		•2012 South African National Health and Nutrition Examination Survey (SANHANES-1)	High	3			Biological and function markers	National	Representative of the entire geographic area of interest	2012	7-8 years	Under 5	Estimates (1) includes the age and sex group of interest, but less than half of which includes the age and sex group of interest; or (2) is very near to but excludes the age and sex group of interest entirely	438	300-499	Yes	5	5	2	3	3	65
Vitamin A	73% of children 6–23 m consumed vitamin A-rich foods in the past 24 h nationally in 2016.	•Additionally, 41% of children 12-23 m were reported to have ever consumed liver (with 70% of these children having consumed it at least once in the previous month) in 2016	•2016 Demographic & Health Survey	Moderate	2			Nutrient-informative food group intake of individuals or households	National	Representative of the entire geographic area of interest	2016	3-4 years	6-23 mo	Estimates for exact age and sex group of interest	867	500-1,000	Yes	1	5	4	5	4	18
Vitamin A	The amount of vitamin A available in the food supply estimated to be inadequate for 26% of the national population in 2011	•The availability of vitamin A in the food supply is inadequate for 0% of the population when considering 100% adherence to fortiication legislation in 2011, but 52% when assuming 0% adherence to fortificaiton legislation. The estimate considered here assumed 50% adherence to fortification legislation.	•Beal, T., et al., 2017	High	3			Nutrient adequacy of national food supplies	National	Representative of the entire geographic area of interest	2011	9-10 years	Populaton	Household or food balance sheet estimates, less than half of which includes the age and sex group of interest	Population	Based on national food supplies	Yes	1	5	1	2	0	8
Vitamin A	Nationally, the proportion of children 6–59 months receiving vitamin A supplements in the past 6 months was 72% in 2016		•2016 Demographic & Health Survey	N/A	N/A		Micronutrient supplemenation coverage	Other	National	Representative of the entire geographic area of interest	2016	3-4 years	6-59 mo	Estimates (1) includes the age and sex group of interest, but less than half of which includes the age and sex group of interest; or (2) is very near to but excludes the age and sex group of interest entirely	3080	>1,000	No	0	5	4	3	5	0
Zinc	The amount of zinc available in the food supply estimated to be inadequate for 24% of the national population in 2011.	•The availability of zinc in the food supply is inadequate for 0% of the population when considering 100% adherence to fortiication legislation in 2011, but 49% when assuming 0% adherence to fortificaiton legislation. The estimate considered here assumed 50% adherence to fortification legislation.	•Beal, T., et al., 2017	Moderate	2			Nutrient adequacy of national food supplies	National	Representative of the entire geographic area of interest	2011	9-10 years	Populaton	Household or food balance sheet estimates, less than half of which includes the age and sex group of interest	Population	Based on national food supplies	Yes	1	5	1	2	0	8
Zinc	41% of breastfed and 51% of non-breastfed children 6–23 m consumed meat, fish, or poultry in the past 24 h nationally in 2016		•2016 Demographic & Health Survey	N/A	N/A		Food group proxies for zinc intake	Other	National	Representative of the entire geographic area of interest	2016	3-4 years	6-23 mo	Estimates for exact age and sex group of interest	867	500-1,000	No	0	5	4	5	4	0
Calcium	The amount of calcium available in the food supply estimated to be inadequate for 80% of the national population in 2011.		•Beal, T., et al., 2017	High	3			Nutrient adequacy of national food supplies	National	Representative of the entire geographic area of interest	2011	9-10 years	Populaton	Household or food balance sheet estimates, less than half of which includes the age and sex group of interest	Population	Based on national food supplies	Yes	1	5	1	2	0	8
Calcium	Animal milk was consumed by 23% and 37% of breastfed and non-breastfed children 6-23 m, respectively, and cheese, yogurt or other milk products were consumed by 46% and 55% of breastfed and non-breastfed children 6–23 months, respectively, in the past 24 h nationally in 2016.		•2016 Demographic & Health Survey	N/A	N/A		Food group proxies for calcium intake	Other	National	Representative of the entire geographic area of interest	2016	3-4 years	6-23 mo	Estimates for exact age and sex group of interest	867	500-1,000	No	0	5	4	5	4	0
Iodine	Nationally, 89% of households had adequately iodized salt (≥ 15ppm) in 2016		•2016 Demographic & Health Survey	Negligible	0			Nutrient-informative food group intake of individuals or households	National	Representative of the entire geographic area of interest	2016	3-4 years	HH	Household or food balance sheet estimates, less than half of which includes the age and sex group of interest	2443	>1,000	Yes	1	5	4	2	5	16
Vitamin B12	The amount of vitamin B12 available in the food supply estimated to be inadequate for 11% of the national population in 2011.		•Beal, T., et al., 2017	Low	1			Nutrient adequacy of national food supplies	National	Representative of the entire geographic area of interest	2011	9-10 years	Populaton	Household or food balance sheet estimates, less than half of which includes the age and sex group of interest	Population	Based on national food supplies	Yes	1	5	1	2	0	8
Vitamin B12	Among breastfed children 6-23 m, 41% consumed meat, fish or poultry, 23% consumed animal milk, 46% consumed other dairy products, and 38% consumed eggs in the past 24 h nationally in 2016. Rates were slightly higher, but similar, in non-breastfed children		•2016 Demographic & Health Survey	N/A	N/A		Food group proxies for vitamin B12 intake	Other	National	Representative of the entire geographic area of interest	2016	3-4 years	6-23 mo	Estimates for exact age and sex group of interest	867	500-1,000	No	0	5	4	5	4	0
Folate	The amount of folate available in the food supply estimated to be inadequate for 32% of the national population in 2011.	•The availability of folate in the food supply is inadequate for 0% of the population when considering 100% adherence to fortiication legislation in 2011, but 64% when assuming 0% adherence to fortificaiton legislation. The estimate considered here assumed 50% adherence to fortification legislation.	•Beal, T., et al., 2017	High	3			Nutrient adequacy of national food supplies	National	Representative of the entire geographic area of interest	2011	9-10 years	Populaton	Household or food balance sheet estimates, less than half of which includes the age and sex group of interest	Population	Based on national food supplies	Yes	1	5	1	2	0	8
Niacin	The amount of niacin available in the food supply estimated to be inadequate for 0% of the national population in 2011		•Beal, T., et al., 2017	Negligible	0			Nutrient adequacy of national food supplies	National	Representative of the entire geographic area of interest	2011	9-10 years	Populaton	Household or food balance sheet estimates, less than half of which includes the age and sex group of interest	Population	Based on national food supplies	Yes	1	5	1	2	0	8
Niacin	41% of breastfed and 51% of non-breastfed children 6–23 m consumed meat, fish, or poultry (the highest sources of niacin) in the past 24 h nationally in 2016		•2016 Demographic & Health Survey	N/A	N/A		Food group proxies for niacin intake	Other	National	Representative of the entire geographic area of interest	2016	3-4 years	6-23 mo	Estimates for exact age and sex group of interest	867	500-1,000	No	0	5	4	5	4	0
Thiamine	The amount of thiamine available in the food supply estimated to be inadequate for 4% of the national population in 2011.	•The availability of thiamine in the food supply is inadequate for 0% of the population when considering 100% adherence to fortiication legislation in 2011, but 7% when assuming 0% adherence to fortificaiton legislation. The estimate considered here assumed 50% adherence to fortification legislation.	•Beal, T., et al., 2017	Negligible	0			Nutrient adequacy of national food supplies	National	Representative of the entire geographic area of interest	2011	9-10 years	Populaton	Household or food balance sheet estimates, less than half of which includes the age and sex group of interest	Population	Based on national food supplies	Yes	1	5	1	2	0	8
Thiamine	66% of breastfed and 76% of non-breastfed children 6–23 m consumed grains (whole grains contain moderate amounts of thiamine) in the past 24 h nationally in 2016		•2016 Demographic & Health Survey	N/A	N/A		Food group proxies for niacin intake	Other	National	Representative of the entire geographic area of interest	2016	3-4 years	6-23 mo	Estimates for exact age and sex group of interest	867	500-1,000	No	0	5	4	5	4	0
Vitamin C	The amount of vitamin C available in the food supply estimated to be inadequate for 20% of the national population in 2011		•Beal, T., et al., 2017	Low	1			Nutrient adequacy of national food supplies	National	Representative of the entire geographic area of interest	2011	9-10 years	Populaton	Household or food balance sheet estimates, less than half of which includes the age and sex group of interest	Population	Based on national food supplies	Yes	1	5	1	2	0	8
Vitamin B6	The amount of vitamin B6 available in the food supply estimated to be inadequate for 0% of the national population in 2011		•Beal, T., et al., 2017	Negligible	0			Nutrient adequacy of national food supplies	National	Representative of the entire geographic area of interest	2011	9-10 years	Populaton	Household or food balance sheet estimates, less than half of which includes the age and sex group of interest	Population	Based on national food supplies	Yes	1	5	1	2	0	8
